# Supplementary material for: The Role of Temperature in Moral Decision-Making: Limited Reproducibility
Source: Front Psychol. 2021 Sep 28;12:681527. doi: 10.3389/fpsyg.2021.681527 (PMC8506165; doi:10.3389/fpsyg.2021.681527)
Supplement: Supplementary file 1 — Datasheet: Complete data set for manipulation check and moral judgment data in the present study, organized in five Data Sheets: Experiment 1; Experiment 2; Experiment 3; Experiment 4; and Meta-analysis. Original stimuli IDs used in the moral dilemma task and moral image task were also included in the datasheet. [file Data_Sheet_1.XLSX]

## Sheet: Experiment 1
Basic information							Rating	Dilemma factor								Reaction time		Manipulation check							Stimulus-level data for GLMM
								Personal harm				Impersonal harm
								Self-beneficial		Other-beneficial		Self-beneficial		Other-beneficial
								Avoidable harm	Inevitable harm	Avoidable harm	Inevitable harm	Avoidable harm	Inevitable harm	Avoidable harm	Inevitable harm
	Condition	Season	Age	Gender	Waiting room temperature	Experiment room temperature		PSA	PSI	POA	POI	ISA	ISI	IOA	IOI		Decision time		Subjective room warmth	Comfort	Arousal	Skin temperature (Time 1)	Skin temperature (Time 2)	Skin temperature (Time 3)		Participant	Stimulus	Condition	C1	C2	Season	Personal Force	Benefit Recipient	Evitability	Comfort rating	Decision time	Moral judgement rating
	Cool	Summer	20	Male	23.9	21.4167		3.5	5	1	5.5	6.5	4.5	3	6.5		22.7846		1	2	2	36.8	36.9	36.7		1	1	Cool	0.5	-0.5	Summer	Personal harm	Self-Beneficial	Avoidable harm	2	13.9341	2
	Cool	Summer	19	Male	24.15	21.1167		4	3	2.5	3.5	5	4	5.5	5		63.2493		NA	NA	NA	37.1	36.6	36.8		1	2	Cool	0.5	-0.5	Summer	Impersonal harm	Self-Beneficial	Avoidable harm	2	40.5934	6
	Cool	Summer	19	Male	24.15	21.1167		4	2.5	4.5	4.5	4	4.5	4.5	4.5		23.6615		NA	NA	NA	37.9	36.9	36.9		1	3	Cool	0.5	-0.5	Summer	Personal harm	Self-Beneficial	Avoidable harm	2	35.9171	5
	Cool	Summer	19	Female	23.95	20.9167		2.5	2.5	2.5	5.5	3	3.5	3.5	6		60.6427		NA	NA	NA	36.9	36.4	36.5		1	4	Cool	0.5	-0.5	Summer	Impersonal harm	Self-Beneficial	Avoidable harm	2	14.3944	7
	Cool	Summer	20	Male	24.7667	20.2667		5	3.5	2.5	7	6	2	4	6.5		54.8001		5	5	4	36.6	36.4	36.1		1	5	Cool	0.5	-0.5	Summer	Personal harm	Self-Beneficial	Inevitable harm	2	21.0841	5
	Cool	Summer	18	Female	23.9833	21.0667		6.5	6.5	4	6.5	6.5	6.5	4	6.5		13.6193		1	1	5	36.5	36.5	36.7		1	6	Cool	0.5	-0.5	Summer	Impersonal harm	Self-Beneficial	Inevitable harm	2	12.1788	4
	Cool	Summer	20	Male	24.2	20.6167		4	6	1.5	6	5.5	6.5	1	6.5		32.289		2	1	2	36.4	36.3	36.2		1	7	Cool	0.5	-0.5	Summer	Personal harm	Self-Beneficial	Inevitable harm	2	21.3689	5
	Cool	Summer	20	Female	23.8167	21.3		5.5	5	6	4	6.5	5.5	5	5		5.23351		1	1	1	36.8	36.9	36.8		1	8	Cool	0.5	-0.5	Summer	Impersonal harm	Self-Beneficial	Inevitable harm	2	14.805	5
	Cool	Summer	20	Male	24.2833	20.6833		4.5	6	4	6	5	6	3.5	5.5		39.28		3	4	4	36.8	36.5	36.3		1	9	Cool	0.5	-0.5	Summer	Personal harm	Other-Beneficial	Avoidable harm	2	17.9364	1
	Cool	Summer	20	Female	24	20.9333		2	3	1	3	4.5	3.5	1.5	5.5		23.4673		1	3	4	36.8	36.3	36.3		1	10	Cool	0.5	-0.5	Summer	Impersonal harm	Other-Beneficial	Avoidable harm	2	14.4474	1
	Cool	Summer	19	Male	23.95	20.9667		4	4	3.5	4	5.5	5.5	3.5	5.5		26.9955		2	2	2	36.9	36.8	36.8		1	11	Cool	0.5	-0.5	Summer	Personal harm	Other-Beneficial	Avoidable harm	2	33.164	1
	Cool	Summer	20	Male	23.8833	21.1833		3.5	6	1	6	3.5	6.5	1.5	6.5		48.4392		2	2	3	36.3	36.4	36.2		1	12	Cool	0.5	-0.5	Summer	Impersonal harm	Other-Beneficial	Avoidable harm	2	32.6585	5
	Cool	Winnter	21	Male	19.0667	21.4333		2.5	3.5	3.5	5.5	4.5	4	3	5.5		49.1455		3	3	4	36.6	36.7	36.7		1	13	Cool	0.5	-0.5	Summer	Personal harm	Other-Beneficial	Inevitable harm	2	13.1314	5
	Cool	Winnter	21	Male	18.5333	20.3333		4.5	4	1	5	5.5	5	3.5	5.5		36.2034		2	3	5	37.1	36.6	36.8		1	14	Cool	0.5	-0.5	Summer	Impersonal harm	Other-Beneficial	Inevitable harm	2	28.4946	6
	Cool	Winnter	22	Male	14.25	21.2		4	5	2.5	6.5	4	4.5	2.5	5.5		50.8688		2	6	3	37.8	38.1	37.3		1	15	Cool	0.5	-0.5	Summer	Personal harm	Other-Beneficial	Inevitable harm	2	13.163	6
	Cool	Winnter	22	Male	14.3333	21.5667		4	3.5	4	4.5	4	3.5	3.5	4		32.9083		4	5	5	36.4	37.5	37.1		1	16	Cool	0.5	-0.5	Summer	Impersonal harm	Other-Beneficial	Inevitable harm	2	37.2823	7
	Cool	Winnter	22	Female	15.0167	21.2833		4.5	3.5	4	4.5	5.5	4	5.5	4.5		31.5049		6	7	6	37.5	36.5	37.1		2	1	Cool	0.5	-0.5	Summer	Personal harm	Self-Beneficial	Avoidable harm	NA	128.21	3
	Cool	Winnter	21	Female	14.9167	20		4	3	4	4.5	4	4.5	3.5	3.5		26.9248		3	4	4	37.1	36.6	36.6		2	2	Cool	0.5	-0.5	Summer	Impersonal harm	Self-Beneficial	Avoidable harm	NA	39.4314	4
	Cool	Winnter	20	Female	18.0833	21.5333		6	2	2	4	6	4	4	6		36.7852		2	2	2	37.1	36.8	36.4		2	3	Cool	0.5	-0.5	Summer	Personal harm	Self-Beneficial	Avoidable harm	NA	28.0672	5
	Cool	Winnter	20	Female	19.1667	20.9333		6.5	4	3.5	3.5	7	3	3	5		38.1358		2	3	5	36.8	36.8	36.6		2	4	Cool	0.5	-0.5	Summer	Impersonal harm	Self-Beneficial	Avoidable harm	NA	50.4774	6
	Cool	Winnter	18	Female	17.7333	21.7833		6	5.5	3.5	7	6.5	6.5	3.5	7		27.4564		2	3	2	37.7	37.2	36.8		2	5	Cool	0.5	-0.5	Summer	Personal harm	Self-Beneficial	Inevitable harm	NA	73.7246	2
	Cool	Winnter	19	Female	17.7667	20.8167		4.5	4	4.5	5	5.5	5	5	5		43.211		1	3	5	36.7	36.9	37.2		2	6	Cool	0.5	-0.5	Summer	Impersonal harm	Self-Beneficial	Inevitable harm	NA	48.831	3
	Cool	Winnter	20	Female	19.0667	20.7167		5	2	3.5	4	5.5	2.5	3.5	4.5		26.0781		2	3	5	37.1	36.9	36.8		2	7	Cool	0.5	-0.5	Summer	Personal harm	Self-Beneficial	Inevitable harm	NA	39.9984	4
	Cool	Winnter	20	Female	20.4667	21.5667		3	3.5	2.5	3.5	3.5	3	4	3.5		38.1604		3	7	2	37.1	36.6	36.4		2	8	Cool	0.5	-0.5	Summer	Impersonal harm	Self-Beneficial	Inevitable harm	NA	60.1571	5
	Cool	Winnter	20	Female	20.1167	21.3833		4	3	2.5	4	3.5	4	3.5	4		39.5864		4	4	4	36.7	36.7	36.5		2	9	Cool	0.5	-0.5	Summer	Personal harm	Other-Beneficial	Avoidable harm	NA	51.6093	3
	Cool	Winnter	22	Female	17.4667	21.2667		3.5	3	3	4.5	4	4.5	2.5	4.5		73.1927		3	3	2	37.4	37.1	37.1		2	10	Cool	0.5	-0.5	Summer	Impersonal harm	Other-Beneficial	Avoidable harm	NA	115.156	6
	Cool	Winnter	20	Female	18.8167	20.8333		4.5	2.5	1	4.5	5.5	4	2.5	6.5		37.8695		2	3	3	36.8	36.4	36.9		2	11	Cool	0.5	-0.5	Summer	Personal harm	Other-Beneficial	Avoidable harm	NA	51.6739	2
	Cool	Winnter	28	Female	18.8167	20.3833		5.5	4.5	3.5	6	6	4.5	4	6.5		108.157		4	3	6	36.9	37.2	37.7		2	12	Cool	0.5	-0.5	Summer	Impersonal harm	Other-Beneficial	Avoidable harm	NA	20.2361	5
	Control	Summer	19	Female	24.75	24.45		5	3	3	5	5	5	3.5	6.5		51.3645		3	4	4	36.4	36.4	36.4		2	13	Cool	0.5	-0.5	Summer	Personal harm	Other-Beneficial	Inevitable harm	NA	118.262	2
	Control	Summer	19	Female	24.4167	24.4167		2	1	1.5	5.5	4.5	2.5	3	1.5		45.2034		2	4	3	36.4	36.4	36.4		2	14	Cool	0.5	-0.5	Summer	Impersonal harm	Other-Beneficial	Inevitable harm	NA	68.1549	5
	Control	Summer	18	Female	24.4833	24.1		4.5	3.5	4.5	5	5.5	3.5	3.5	5.5		47.9157		2	3	3	36.5	36.4	36.3		2	15	Cool	0.5	-0.5	Summer	Personal harm	Other-Beneficial	Inevitable harm	NA	36.4109	5
	Control	Summer	21	Male	24.0667	24.1333		2.5	5	2	7	4.5	6	2	7		21.8981		3	6	5	36.6	37	36.8		2	16	Cool	0.5	-0.5	Summer	Impersonal harm	Other-Beneficial	Inevitable harm	NA	81.5877	5
	Control	Summer	18	Female	24.5667	23.3167		4	3.5	2	6	5	4	2	7		31.4614		2	2	2	36.4	36.5	36.4		3	1	Cool	0.5	-0.5	Summer	Personal harm	Self-Beneficial	Avoidable harm	NA	13.4369	3
	Control	Summer	18	Female	24.3833	24.05		3.5	3	3.5	3.5	4	3.5	3	5		38.639		3	7	3	36.7	36.7	36.6		3	2	Cool	0.5	-0.5	Summer	Impersonal harm	Self-Beneficial	Avoidable harm	NA	28.0147	4
	Control	Summer	18	Female	23.9833	24.1833		3	4.5	3	4	4	3.5	3	4		53.1016		4	6	2	36.6	36.4	36.7		3	3	Cool	0.5	-0.5	Summer	Personal harm	Self-Beneficial	Avoidable harm	NA	24.7979	5
	Control	Summer	21	Male	24.2333	24.15		3	4	5	4.5	4	3.5	3.5	4		53.9707		4	4	3	36.6	36.6	36.5		3	4	Cool	0.5	-0.5	Summer	Impersonal harm	Self-Beneficial	Avoidable harm	NA	39.5899	4
	Control	Summer	19	Male	24.2167	24.25		4	4	4	4.5	5.5	4.5	3	5		36.805		3	6	4	36.7	36.6	36.4		3	5	Cool	0.5	-0.5	Summer	Personal harm	Self-Beneficial	Inevitable harm	NA	19.8989	2
	Control	Summer	20	Male	23.7	23.8167		2	2	2.5	3.5	1.5	1	2	3		34.2882		2	2	5	36.5	36.4	36.3		3	6	Cool	0.5	-0.5	Summer	Impersonal harm	Self-Beneficial	Inevitable harm	NA	17.2326	4
	Control	Summer	21	Male	24	24.1		4	4	1.5	5.5	4	2.5	2	5.5		44.1291		2	6	5	36.6	36.6	36.8		3	7	Cool	0.5	-0.5	Summer	Personal harm	Self-Beneficial	Inevitable harm	NA	26.9676	3
	Control	Summer	19	Male	24.0167	23.85		2	3.5	1	5	3	3.5	1	3.5		35.9971		3	6	4	36.6	36.4	36.4		3	8	Cool	0.5	-0.5	Summer	Impersonal harm	Self-Beneficial	Inevitable harm	NA	16.9488	5
	Control	Summer	20	Male	23.8667	23.75		4	3.5	2	4.5	4.5	5	2.5	4		40.7338		3	6	3	36.5	36.5	36.7		3	9	Cool	0.5	-0.5	Summer	Personal harm	Other-Beneficial	Avoidable harm	NA	15.8687	4
	Control	Summer	22	Male	24.02	24.02		2.5	2.5	1	4	4.5	5	1	5.5		81.407		3	6	5	36.5	36.3	36.4		3	10	Cool	0.5	-0.5	Summer	Impersonal harm	Other-Beneficial	Avoidable harm	NA	37.8482	4
	Control	Winnter	21	Male	16.55	24.45		3.5	4	2	4.5	4	5	3.5	6		37.1088		3	3	5	36.7	37.5	37.3		3	11	Cool	0.5	-0.5	Summer	Personal harm	Other-Beneficial	Avoidable harm	NA	10.2853	5
	Control	Winnter	21	Male	21.1167	23.7667		5	3	2.5	6	5.5	4.5	3.5	6		68.581		4	6	4	37.1	36.9	36.5		3	12	Cool	0.5	-0.5	Summer	Impersonal harm	Other-Beneficial	Avoidable harm	NA	12.3878	5
	Control	Winnter	19	Male	22.15	24.2		3	4.5	1.5	4	6	4	2.5	3.5		77.0707		5	6	7	36.8	36.8	36.8		3	13	Cool	0.5	-0.5	Summer	Personal harm	Other-Beneficial	Inevitable harm	NA	36.1912	4
	Control	Winnter	30	Male	20.1833	23.7667		1.5	5	1.5	4	4	4.5	3	5.5		35.0504		2	3	5	36.9	36.6	36.8		3	14	Cool	0.5	-0.5	Summer	Impersonal harm	Other-Beneficial	Inevitable harm	NA	34.5625	4
	Control	Winnter	19	Male	21.4167	24.95		4	2	2.5	4.5	2.5	2	2.5	4		63.3022		6	7	2	37.4	37.6	36.8		3	15	Cool	0.5	-0.5	Summer	Personal harm	Other-Beneficial	Inevitable harm	NA	17.1511	5
	Control	Winnter	19	Male	21.55	23.9		6	6	6.5	7	6	6	6.5	7		38.8042		6	5	5	36.3	36.8	36.9		3	16	Cool	0.5	-0.5	Summer	Impersonal harm	Other-Beneficial	Inevitable harm	NA	27.402	5
	Control	Winnter	20	Female	20.9	24.3833		3.5	1.5	1.5	5	2.5	2	2	5.5		32.2491		3	5	3	36.8	37	37.3		4	1	Cool	0.5	-0.5	Summer	Personal harm	Self-Beneficial	Avoidable harm	NA	86.7456	3
	Control	Winnter	19	Female	22.95	24.2833		5	3	1	6	1	2	1	2		27.4218		3	3	3	36.6	36.6	36.5		4	2	Cool	0.5	-0.5	Summer	Impersonal harm	Self-Beneficial	Avoidable harm	NA	43.0899	3
	Control	Winnter	19	Female	23.0167	24.95		2.5	3.5	2.5	5.5	5	4	3	5.5		45.3617		2	3	5	36.9	37.2	37.4		4	3	Cool	0.5	-0.5	Summer	Personal harm	Self-Beneficial	Avoidable harm	NA	49.0196	2
	Control	Winnter	20	Female	20.8667	23.9		2.5	3.5	3.5	5.5	3.5	3	4	4		50.1852		2	2	3	36.4	36.5	36.3		4	4	Cool	0.5	-0.5	Summer	Impersonal harm	Self-Beneficial	Avoidable harm	NA	84.6005	3
	Control	Winnter	21	Female	21.6833	23.6		2.5	2.5	1.5	4.5	4	4	3	5.5		49.2902		6	5	3	36.8	36.6	36.8		4	5	Cool	0.5	-0.5	Summer	Personal harm	Self-Beneficial	Inevitable harm	NA	55.4211	2
	Control	Winnter	19	Female	19.0667	24.6167		3.5	2	3	5.5	5	4.5	2.5	6.5		53.4016		5	6	5	38.5	38	37.7		4	6	Cool	0.5	-0.5	Summer	Impersonal harm	Self-Beneficial	Inevitable harm	NA	65.7653	3
	Control	Winnter	21	Female	19.0333	24.65		1.5	1.5	2	3	2	2	2.5	3		33.118		4	5	3	37.4	36.8	36.8		4	7	Cool	0.5	-0.5	Summer	Personal harm	Self-Beneficial	Inevitable harm	NA	32.5399	3
	Hot	Summer	18	Female	24.3667	27.8167		4.5	3.5	3.5	4	6	4.5	5.5	6.5		40.3691		4	3	2	36.4	36.7	36.8		4	8	Cool	0.5	-0.5	Summer	Impersonal harm	Self-Beneficial	Inevitable harm	NA	67.9231	4
	Hot	Summer	19	Male	24.3667	27.5833		3	3	1	3	5.5	5.5	4.5	6		27.1458		4	6	2	36.6	36.8	36.6		4	9	Cool	0.5	-0.5	Summer	Personal harm	Other-Beneficial	Avoidable harm	NA	44.8285	2
	Hot	Summer	20	Female	24.3333	27.5333		3.5	5	3.5	4.5	4	4.5	5.5	6		49.2096		4	7	2	36.9	36.5	36.6		4	10	Cool	0.5	-0.5	Summer	Impersonal harm	Other-Beneficial	Avoidable harm	NA	47.4741	3
	Hot	Summer	19	Male	24.5833	28		5	5.5	2.5	6.5	6	5.5	4.5	6.5		46.4773		2	6	2	36.6	36.8	36.8		4	11	Cool	0.5	-0.5	Summer	Personal harm	Other-Beneficial	Avoidable harm	NA	57.1168	3
	Hot	Summer	19	Female	23.8667	27.3333		3	3	3	5.5	5.5	5	4	6		35.3852		3	4	3	36.3	36.4	36.8		4	12	Cool	0.5	-0.5	Summer	Impersonal harm	Other-Beneficial	Avoidable harm	NA	59.5503	4
	Hot	Summer	20	Male	24.1333	27.15		5.5	5	4	5	5	5.5	3.5	4.5		32.2338		3	7	7	36.4	36.4	36.9		4	13	Cool	0.5	-0.5	Summer	Personal harm	Other-Beneficial	Inevitable harm	NA	90.7188	5
	Hot	Summer	20	Male	24.0167	26.9667		4	5.5	4	6.5	5	5.5	3.5	6.5		36.4258		4	7	4	36.5	37.2	37		4	14	Cool	0.5	-0.5	Summer	Impersonal harm	Other-Beneficial	Inevitable harm	NA	69.4157	6
	Hot	Summer	18	Female	24.5333	27.4333		1	1	1	1	1	1.5	1	1.5		67.5552		5	5	2	36.7	36.5	36.7		4	15	Cool	0.5	-0.5	Summer	Personal harm	Other-Beneficial	Inevitable harm	NA	55.7243	6
	Hot	Summer	21	Male	23.95	27.25		1.5	1	1	4.5	1.5	6	1	5		31.3915		5	6	5	36.9	37.1	37.2		4	16	Cool	0.5	-0.5	Summer	Impersonal harm	Other-Beneficial	Inevitable harm	NA	60.35	6
	Hot	Summer	20	Male	24.2833	27.3		4	6.5	1	4	5	7	1	3.5		104.855		5	4	1	36.6	36.4	36.7		5	1	Cool	0.5	-0.5	Summer	Personal harm	Self-Beneficial	Avoidable harm	5	85.8665	3
	Hot	Summer	20	Male	24.1167	27.0833		3	3	2	4	4	4	3	5.5		23.944		3	5	3	36.6	36.8	36.7		5	2	Cool	0.5	-0.5	Summer	Impersonal harm	Self-Beneficial	Avoidable harm	5	70.1124	5
	Hot	Summer	18	Male	24.05	27.0167		4	4	2	6.5	4.5	3	2	5		41.2581		3	6	2	36.6	36.8	36.7		5	3	Cool	0.5	-0.5	Summer	Personal harm	Self-Beneficial	Avoidable harm	5	54.875	7
	Hot	Winnter	20	Male	24.55	27.95		3.5	5	5	7	5.5	7	3	7		24.9016		5	3	2	38	37.7	37.1		5	4	Cool	0.5	-0.5	Summer	Impersonal harm	Self-Beneficial	Avoidable harm	5	32.6591	7
	Hot	Winnter	20	Male	24.7	27.7333		6	5	4	6	6.5	5	4	6.5		57.3953		4	4	3	37.8	37	36.9		5	5	Cool	0.5	-0.5	Summer	Personal harm	Self-Beneficial	Inevitable harm	5	46.684	2
	Hot	Winnter	19	Male	24.8	27.5833		1.5	1.5	1	3	3	1	1.5	2		50.7847		7	3	1	36.8	37	37.2		5	6	Cool	0.5	-0.5	Summer	Impersonal harm	Self-Beneficial	Inevitable harm	5	32.8877	2
	Hot	Winnter	21	Male	24.7333	27.7667		4	2.5	2.5	6	5	2.5	2	7		36.5715		4	7	1	36.4	36.7	36.8		5	7	Cool	0.5	-0.5	Summer	Personal harm	Self-Beneficial	Inevitable harm	5	25.6219	5
	Hot	Winnter	20	Male	24.7333	27.3333		1.5	1	1	1	2	3.5	1	4		22.1408		4	5	4	36.4	36.8	36.8		5	8	Cool	0.5	-0.5	Summer	Impersonal harm	Self-Beneficial	Inevitable harm	5	61.2237	2
	Hot	Winnter	21	Female	19.9833	26.9667		3	3.5	3.5	4.5	3.5	1.5	5.5	5		22.3276		3	6	5	37.5	38.1	37.6		5	9	Cool	0.5	-0.5	Summer	Personal harm	Other-Beneficial	Avoidable harm	5	44.2001	1
	Hot	Winnter	22	Female	24.0333	27.4167		1.5	1	1	3.5	2	2	1	5.5		60.9027		7	5	3	36.7	36.9	37.1		5	10	Cool	0.5	-0.5	Summer	Impersonal harm	Other-Beneficial	Avoidable harm	5	30.8222	5
	Hot	Winnter	21	Female	24.1667	27.05		6	4	3.5	5.5	4.5	4	4	6		45.5056		5	5	7	36.3	36.4	36.5		5	11	Cool	0.5	-0.5	Summer	Personal harm	Other-Beneficial	Avoidable harm	5	38.3822	4
	Hot	Winnter	21	Female	23.2833	27.4667		1	1	1	3	1	1	1	1.5		34.6759		5	4	3	37.2	36.9	36.6		5	12	Cool	0.5	-0.5	Summer	Impersonal harm	Other-Beneficial	Avoidable harm	5	77.5504	3
	Hot	Winnter	21	Female	23.25	27.2167		4.5	3.5	2	3.5	3.5	3.5	3	5		57.2061		6	5	2	37.6	36.9	37		5	13	Cool	0.5	-0.5	Summer	Personal harm	Other-Beneficial	Inevitable harm	5	25.6966	7
	Hot	Winnter	22	Female	23.8333	26.8667		3.5	1.5	3.5	3.5	6	3.5	3	5		31.6093		7	7	5	36.4	37.2	36.8		5	14	Cool	0.5	-0.5	Summer	Impersonal harm	Other-Beneficial	Inevitable harm	5	147.69	6
	Hot	Winnter	22	Female	25.1333	27.9		6	3	4.5	5	5	6	3.5	6.5		42.3051		6	5	5	36.6	36.9	37		5	15	Cool	0.5	-0.5	Summer	Personal harm	Other-Beneficial	Inevitable harm	5	67.9772	7
	Hot	Winnter	20	Female	25.15	26.4167		4.5	2.5	2	6	6.5	3.5	2	6.5		49.4121		6	6	1	36.5	36.6	36.8		5	16	Cool	0.5	-0.5	Summer	Impersonal harm	Other-Beneficial	Inevitable harm	5	34.5523	7
	Hot	Winnter	20	Female	24.3	28.6167		4.5	4	2	5	4.5	5	2.5	4		38.2303		5	5	4	36.4	37.1	36.8		6	1	Cool	0.5	-0.5	Summer	Personal harm	Self-Beneficial	Avoidable harm	1	8.51704	6
	Hot	Winnter	19	Female	20.3	27.3333		1	1	1	5	1.5	1	1	1.5		70.1855		4	7	6	37.3	38.3	37.8		6	2	Cool	0.5	-0.5	Summer	Impersonal harm	Self-Beneficial	Avoidable harm	1	13.3139	6
																										6	3	Cool	0.5	-0.5	Summer	Personal harm	Self-Beneficial	Avoidable harm	1	17.4658	7
																										6	4	Cool	0.5	-0.5	Summer	Impersonal harm	Self-Beneficial	Avoidable harm	1	7.63226	7
																										6	5	Cool	0.5	-0.5	Summer	Personal harm	Self-Beneficial	Inevitable harm	1	7.69738	6
																										6	6	Cool	0.5	-0.5	Summer	Impersonal harm	Self-Beneficial	Inevitable harm	1	21.1304	6
																										6	7	Cool	0.5	-0.5	Summer	Personal harm	Self-Beneficial	Inevitable harm	1	6.40321	7
																										6	8	Cool	0.5	-0.5	Summer	Impersonal harm	Self-Beneficial	Inevitable harm	1	13.7163	7
																										6	9	Cool	0.5	-0.5	Summer	Personal harm	Other-Beneficial	Avoidable harm	1	6.45269	1
																										6	10	Cool	0.5	-0.5	Summer	Impersonal harm	Other-Beneficial	Avoidable harm	1	17.6829	1
																										6	11	Cool	0.5	-0.5	Summer	Personal harm	Other-Beneficial	Avoidable harm	1	18.3509	7
																										6	12	Cool	0.5	-0.5	Summer	Impersonal harm	Other-Beneficial	Avoidable harm	1	10.4684	7
																										6	13	Cool	0.5	-0.5	Summer	Personal harm	Other-Beneficial	Inevitable harm	1	31.1439	6
																										6	14	Cool	0.5	-0.5	Summer	Impersonal harm	Other-Beneficial	Inevitable harm	1	11.2497	6
																										6	15	Cool	0.5	-0.5	Summer	Personal harm	Other-Beneficial	Inevitable harm	1	17.5658	7
																										6	16	Cool	0.5	-0.5	Summer	Impersonal harm	Other-Beneficial	Inevitable harm	1	9.11753	7
																										7	1	Cool	0.5	-0.5	Summer	Personal harm	Self-Beneficial	Avoidable harm	1	26.8209	6
																										7	2	Cool	0.5	-0.5	Summer	Impersonal harm	Self-Beneficial	Avoidable harm	1	51.2327	6
																										7	3	Cool	0.5	-0.5	Summer	Personal harm	Self-Beneficial	Avoidable harm	1	47.3788	2
																										7	4	Cool	0.5	-0.5	Summer	Impersonal harm	Self-Beneficial	Avoidable harm	1	22.0309	5
																										7	5	Cool	0.5	-0.5	Summer	Personal harm	Self-Beneficial	Inevitable harm	1	43.0105	5
																										7	6	Cool	0.5	-0.5	Summer	Impersonal harm	Self-Beneficial	Inevitable harm	1	30.1319	6
																										7	7	Cool	0.5	-0.5	Summer	Personal harm	Self-Beneficial	Inevitable harm	1	23.7538	7
																										7	8	Cool	0.5	-0.5	Summer	Impersonal harm	Self-Beneficial	Inevitable harm	1	39.9525	7
																										7	9	Cool	0.5	-0.5	Summer	Personal harm	Other-Beneficial	Avoidable harm	1	14.7748	1
																										7	10	Cool	0.5	-0.5	Summer	Impersonal harm	Other-Beneficial	Avoidable harm	1	27.2655	1
																										7	11	Cool	0.5	-0.5	Summer	Personal harm	Other-Beneficial	Avoidable harm	1	21.1749	2
																										7	12	Cool	0.5	-0.5	Summer	Impersonal harm	Other-Beneficial	Avoidable harm	1	30.3812	1
																										7	13	Cool	0.5	-0.5	Summer	Personal harm	Other-Beneficial	Inevitable harm	1	18.8078	6
																										7	14	Cool	0.5	-0.5	Summer	Impersonal harm	Other-Beneficial	Inevitable harm	1	54.9968	7
																										7	15	Cool	0.5	-0.5	Summer	Personal harm	Other-Beneficial	Inevitable harm	1	31.4641	6
																										7	16	Cool	0.5	-0.5	Summer	Impersonal harm	Other-Beneficial	Inevitable harm	1	33.4475	6
																										8	1	Cool	0.5	-0.5	Summer	Personal harm	Self-Beneficial	Avoidable harm	1	4.52639	5
																										8	2	Cool	0.5	-0.5	Summer	Impersonal harm	Self-Beneficial	Avoidable harm	1	3.24578	6
																										8	3	Cool	0.5	-0.5	Summer	Personal harm	Self-Beneficial	Avoidable harm	1	2.88603	6
																										8	4	Cool	0.5	-0.5	Summer	Impersonal harm	Self-Beneficial	Avoidable harm	1	5.93298	7
																										8	5	Cool	0.5	-0.5	Summer	Personal harm	Self-Beneficial	Inevitable harm	1	6.98611	6
																										8	6	Cool	0.5	-0.5	Summer	Impersonal harm	Self-Beneficial	Inevitable harm	1	2.09989	6
																										8	7	Cool	0.5	-0.5	Summer	Personal harm	Self-Beneficial	Inevitable harm	1	6.47279	4
																										8	8	Cool	0.5	-0.5	Summer	Impersonal harm	Self-Beneficial	Inevitable harm	1	8.723	5
																										8	9	Cool	0.5	-0.5	Summer	Personal harm	Other-Beneficial	Avoidable harm	1	4.25845	6
																										8	10	Cool	0.5	-0.5	Summer	Impersonal harm	Other-Beneficial	Avoidable harm	1	3.8957	5
																										8	11	Cool	0.5	-0.5	Summer	Personal harm	Other-Beneficial	Avoidable harm	1	4.05389	6
																										8	12	Cool	0.5	-0.5	Summer	Impersonal harm	Other-Beneficial	Avoidable harm	1	5.11167	5
																										8	13	Cool	0.5	-0.5	Summer	Personal harm	Other-Beneficial	Inevitable harm	1	6.93022	3
																										8	14	Cool	0.5	-0.5	Summer	Impersonal harm	Other-Beneficial	Inevitable harm	1	5.47673	6
																										8	15	Cool	0.5	-0.5	Summer	Personal harm	Other-Beneficial	Inevitable harm	1	5.04215	5
																										8	16	Cool	0.5	-0.5	Summer	Impersonal harm	Other-Beneficial	Inevitable harm	1	8.09444	4
																										9	1	Cool	0.5	-0.5	Summer	Personal harm	Self-Beneficial	Avoidable harm	4	53.673	5
																										9	2	Cool	0.5	-0.5	Summer	Impersonal harm	Self-Beneficial	Avoidable harm	4	35.8679	6
																										9	3	Cool	0.5	-0.5	Summer	Personal harm	Self-Beneficial	Avoidable harm	4	34.4394	4
																										9	4	Cool	0.5	-0.5	Summer	Impersonal harm	Self-Beneficial	Avoidable harm	4	58.1304	4
																										9	5	Cool	0.5	-0.5	Summer	Personal harm	Self-Beneficial	Inevitable harm	4	32.4271	6
																										9	6	Cool	0.5	-0.5	Summer	Impersonal harm	Self-Beneficial	Inevitable harm	4	33.6274	6
																										9	7	Cool	0.5	-0.5	Summer	Personal harm	Self-Beneficial	Inevitable harm	4	38.2331	6
																										9	8	Cool	0.5	-0.5	Summer	Impersonal harm	Self-Beneficial	Inevitable harm	4	47.2452	6
																										9	9	Cool	0.5	-0.5	Summer	Personal harm	Other-Beneficial	Avoidable harm	4	22.2328	2
																										9	10	Cool	0.5	-0.5	Summer	Impersonal harm	Other-Beneficial	Avoidable harm	4	26.2805	2
																										9	11	Cool	0.5	-0.5	Summer	Personal harm	Other-Beneficial	Avoidable harm	4	25.5057	6
																										9	12	Cool	0.5	-0.5	Summer	Impersonal harm	Other-Beneficial	Avoidable harm	4	52.9131	5
																										9	13	Cool	0.5	-0.5	Summer	Personal harm	Other-Beneficial	Inevitable harm	4	23.5535	6
																										9	14	Cool	0.5	-0.5	Summer	Impersonal harm	Other-Beneficial	Inevitable harm	4	80.836	5
																										9	15	Cool	0.5	-0.5	Summer	Personal harm	Other-Beneficial	Inevitable harm	4	26.9553	6
																										9	16	Cool	0.5	-0.5	Summer	Impersonal harm	Other-Beneficial	Inevitable harm	4	36.5603	6
																										10	1	Cool	0.5	-0.5	Summer	Personal harm	Self-Beneficial	Avoidable harm	3	37.3934	2
																										10	2	Cool	0.5	-0.5	Summer	Impersonal harm	Self-Beneficial	Avoidable harm	3	19.2495	4
																										10	3	Cool	0.5	-0.5	Summer	Personal harm	Self-Beneficial	Avoidable harm	3	11.5993	2
																										10	4	Cool	0.5	-0.5	Summer	Impersonal harm	Self-Beneficial	Avoidable harm	3	39.9916	5
																										10	5	Cool	0.5	-0.5	Summer	Personal harm	Self-Beneficial	Inevitable harm	3	18.5492	2
																										10	6	Cool	0.5	-0.5	Summer	Impersonal harm	Self-Beneficial	Inevitable harm	3	31.4591	1
																										10	7	Cool	0.5	-0.5	Summer	Personal harm	Self-Beneficial	Inevitable harm	3	8.05077	4
																										10	8	Cool	0.5	-0.5	Summer	Impersonal harm	Self-Beneficial	Inevitable harm	3	24.5446	6
																										10	9	Cool	0.5	-0.5	Summer	Personal harm	Other-Beneficial	Avoidable harm	3	10.2678	1
																										10	10	Cool	0.5	-0.5	Summer	Impersonal harm	Other-Beneficial	Avoidable harm	3	20.8465	2
																										10	11	Cool	0.5	-0.5	Summer	Personal harm	Other-Beneficial	Avoidable harm	3	10.9015	1
																										10	12	Cool	0.5	-0.5	Summer	Impersonal harm	Other-Beneficial	Avoidable harm	3	21.731	1
																										10	13	Cool	0.5	-0.5	Summer	Personal harm	Other-Beneficial	Inevitable harm	3	12.0827	1
																										10	14	Cool	0.5	-0.5	Summer	Impersonal harm	Other-Beneficial	Inevitable harm	3	61.8856	4
																										10	15	Cool	0.5	-0.5	Summer	Personal harm	Other-Beneficial	Inevitable harm	3	14.0657	5
																										10	16	Cool	0.5	-0.5	Summer	Impersonal harm	Other-Beneficial	Inevitable harm	3	32.8585	7
																										11	1	Cool	0.5	-0.5	Summer	Personal harm	Self-Beneficial	Avoidable harm	2	22.8538	5
																										11	2	Cool	0.5	-0.5	Summer	Impersonal harm	Self-Beneficial	Avoidable harm	2	13.1928	5
																										11	3	Cool	0.5	-0.5	Summer	Personal harm	Self-Beneficial	Avoidable harm	2	9.77064	3
																										11	4	Cool	0.5	-0.5	Summer	Impersonal harm	Self-Beneficial	Avoidable harm	2	41.6317	6
																										11	5	Cool	0.5	-0.5	Summer	Personal harm	Self-Beneficial	Inevitable harm	2	14.1639	2
																										11	6	Cool	0.5	-0.5	Summer	Impersonal harm	Self-Beneficial	Inevitable harm	2	44.9269	6
																										11	7	Cool	0.5	-0.5	Summer	Personal harm	Self-Beneficial	Inevitable harm	2	33.8462	6
																										11	8	Cool	0.5	-0.5	Summer	Impersonal harm	Self-Beneficial	Inevitable harm	2	14.3251	5
																										11	9	Cool	0.5	-0.5	Summer	Personal harm	Other-Beneficial	Avoidable harm	2	12.4263	3
																										11	10	Cool	0.5	-0.5	Summer	Impersonal harm	Other-Beneficial	Avoidable harm	2	33.03	2
																										11	11	Cool	0.5	-0.5	Summer	Personal harm	Other-Beneficial	Avoidable harm	2	17.9604	4
																										11	12	Cool	0.5	-0.5	Summer	Impersonal harm	Other-Beneficial	Avoidable harm	2	35.9899	5
																										11	13	Cool	0.5	-0.5	Summer	Personal harm	Other-Beneficial	Inevitable harm	2	34.8641	3
																										11	14	Cool	0.5	-0.5	Summer	Impersonal harm	Other-Beneficial	Inevitable harm	2	21.0932	5
																										11	15	Cool	0.5	-0.5	Summer	Personal harm	Other-Beneficial	Inevitable harm	2	51.0727	5
																										11	16	Cool	0.5	-0.5	Summer	Impersonal harm	Other-Beneficial	Inevitable harm	2	30.7812	6
																										12	1	Cool	0.5	-0.5	Summer	Personal harm	Self-Beneficial	Avoidable harm	2	34.4443	6
																										12	2	Cool	0.5	-0.5	Summer	Impersonal harm	Self-Beneficial	Avoidable harm	2	85.626	6
																										12	3	Cool	0.5	-0.5	Summer	Personal harm	Self-Beneficial	Avoidable harm	2	16.0975	1
																										12	4	Cool	0.5	-0.5	Summer	Impersonal harm	Self-Beneficial	Avoidable harm	2	58.2363	1
																										12	5	Cool	0.5	-0.5	Summer	Personal harm	Self-Beneficial	Inevitable harm	2	77.899	6
																										12	6	Cool	0.5	-0.5	Summer	Impersonal harm	Self-Beneficial	Inevitable harm	2	41.9768	6
																										12	7	Cool	0.5	-0.5	Summer	Personal harm	Self-Beneficial	Inevitable harm	2	55.9388	6
																										12	8	Cool	0.5	-0.5	Summer	Impersonal harm	Self-Beneficial	Inevitable harm	2	24.0817	7
																										12	9	Cool	0.5	-0.5	Summer	Personal harm	Other-Beneficial	Avoidable harm	2	15.9284	1
																										12	10	Cool	0.5	-0.5	Summer	Impersonal harm	Other-Beneficial	Avoidable harm	2	35.7116	1
																										12	11	Cool	0.5	-0.5	Summer	Personal harm	Other-Beneficial	Avoidable harm	2	73.7549	1
																										12	12	Cool	0.5	-0.5	Summer	Impersonal harm	Other-Beneficial	Avoidable harm	2	24.4633	2
																										12	13	Cool	0.5	-0.5	Summer	Personal harm	Other-Beneficial	Inevitable harm	2	25.0119	5
																										12	14	Cool	0.5	-0.5	Summer	Impersonal harm	Other-Beneficial	Inevitable harm	2	75.4504	6
																										12	15	Cool	0.5	-0.5	Summer	Personal harm	Other-Beneficial	Inevitable harm	2	30.1594	7
																										12	16	Cool	0.5	-0.5	Summer	Impersonal harm	Other-Beneficial	Inevitable harm	2	100.246	7
																										13	1	Cool	0.5	-0.5	Winter	Personal harm	Self-Beneficial	Avoidable harm	3	56.0343	2
																										13	2	Cool	0.5	-0.5	Winter	Impersonal harm	Self-Beneficial	Avoidable harm	3	51.6235	4
																										13	3	Cool	0.5	-0.5	Winter	Personal harm	Self-Beneficial	Avoidable harm	3	55.4239	3
																										13	4	Cool	0.5	-0.5	Winter	Impersonal harm	Self-Beneficial	Avoidable harm	3	40.9441	5
																										13	5	Cool	0.5	-0.5	Winter	Personal harm	Self-Beneficial	Inevitable harm	3	61.7861	4
																										13	6	Cool	0.5	-0.5	Winter	Impersonal harm	Self-Beneficial	Inevitable harm	3	45.271	3
																										13	7	Cool	0.5	-0.5	Winter	Personal harm	Self-Beneficial	Inevitable harm	3	25.2165	3
																										13	8	Cool	0.5	-0.5	Winter	Impersonal harm	Self-Beneficial	Inevitable harm	3	49.6577	5
																										13	9	Cool	0.5	-0.5	Winter	Personal harm	Other-Beneficial	Avoidable harm	3	72.265	3
																										13	10	Cool	0.5	-0.5	Winter	Impersonal harm	Other-Beneficial	Avoidable harm	3	32.4465	2
																										13	11	Cool	0.5	-0.5	Winter	Personal harm	Other-Beneficial	Avoidable harm	3	58.4909	4
																										13	12	Cool	0.5	-0.5	Winter	Impersonal harm	Other-Beneficial	Avoidable harm	3	33.2136	4
																										13	13	Cool	0.5	-0.5	Winter	Personal harm	Other-Beneficial	Inevitable harm	3	48.5219	5
																										13	14	Cool	0.5	-0.5	Winter	Impersonal harm	Other-Beneficial	Inevitable harm	3	63.4059	6
																										13	15	Cool	0.5	-0.5	Winter	Personal harm	Other-Beneficial	Inevitable harm	3	51.102	6
																										13	16	Cool	0.5	-0.5	Winter	Impersonal harm	Other-Beneficial	Inevitable harm	3	40.925	5
																										14	1	Cool	0.5	-0.5	Winter	Personal harm	Self-Beneficial	Avoidable harm	3	61.5039	3
																										14	2	Cool	0.5	-0.5	Winter	Impersonal harm	Self-Beneficial	Avoidable harm	3	27.843	4
																										14	3	Cool	0.5	-0.5	Winter	Personal harm	Self-Beneficial	Avoidable harm	3	46.7948	6
																										14	4	Cool	0.5	-0.5	Winter	Impersonal harm	Self-Beneficial	Avoidable harm	3	15.4393	7
																										14	5	Cool	0.5	-0.5	Winter	Personal harm	Self-Beneficial	Inevitable harm	3	9.45623	4
																										14	6	Cool	0.5	-0.5	Winter	Impersonal harm	Self-Beneficial	Inevitable harm	3	39.0288	5
																										14	7	Cool	0.5	-0.5	Winter	Personal harm	Self-Beneficial	Inevitable harm	3	29.3508	4
																										14	8	Cool	0.5	-0.5	Winter	Impersonal harm	Self-Beneficial	Inevitable harm	3	42.046	5
																										14	9	Cool	0.5	-0.5	Winter	Personal harm	Other-Beneficial	Avoidable harm	3	41.912	1
																										14	10	Cool	0.5	-0.5	Winter	Impersonal harm	Other-Beneficial	Avoidable harm	3	33.8879	4
																										14	11	Cool	0.5	-0.5	Winter	Personal harm	Other-Beneficial	Avoidable harm	3	38.9118	1
																										14	12	Cool	0.5	-0.5	Winter	Impersonal harm	Other-Beneficial	Avoidable harm	3	22.5606	3
																										14	13	Cool	0.5	-0.5	Winter	Personal harm	Other-Beneficial	Inevitable harm	3	30.6468	3
																										14	14	Cool	0.5	-0.5	Winter	Impersonal harm	Other-Beneficial	Inevitable harm	3	72.99	4
																										14	15	Cool	0.5	-0.5	Winter	Personal harm	Other-Beneficial	Inevitable harm	3	22.5887	7
																										14	16	Cool	0.5	-0.5	Winter	Impersonal harm	Other-Beneficial	Inevitable harm	3	44.2939	7
																										15	1	Cool	0.5	-0.5	Winter	Personal harm	Self-Beneficial	Avoidable harm	6	10.6024	4
																										15	2	Cool	0.5	-0.5	Winter	Impersonal harm	Self-Beneficial	Avoidable harm	6	84.7318	4
																										15	3	Cool	0.5	-0.5	Winter	Personal harm	Self-Beneficial	Avoidable harm	6	14.6341	4
																										15	4	Cool	0.5	-0.5	Winter	Impersonal harm	Self-Beneficial	Avoidable harm	6	84.643	4
																										15	5	Cool	0.5	-0.5	Winter	Personal harm	Self-Beneficial	Inevitable harm	6	17.2387	5
																										15	6	Cool	0.5	-0.5	Winter	Impersonal harm	Self-Beneficial	Inevitable harm	6	82.0926	3
																										15	7	Cool	0.5	-0.5	Winter	Personal harm	Self-Beneficial	Inevitable harm	6	55.6216	5
																										15	8	Cool	0.5	-0.5	Winter	Impersonal harm	Self-Beneficial	Inevitable harm	6	67.7748	6
																										15	9	Cool	0.5	-0.5	Winter	Personal harm	Other-Beneficial	Avoidable harm	6	27.738	1
																										15	10	Cool	0.5	-0.5	Winter	Impersonal harm	Other-Beneficial	Avoidable harm	6	93.8697	2
																										15	11	Cool	0.5	-0.5	Winter	Personal harm	Other-Beneficial	Avoidable harm	6	69.686	4
																										15	12	Cool	0.5	-0.5	Winter	Impersonal harm	Other-Beneficial	Avoidable harm	6	36.1457	3
																										15	13	Cool	0.5	-0.5	Winter	Personal harm	Other-Beneficial	Inevitable harm	6	54.6677	6
																										15	14	Cool	0.5	-0.5	Winter	Impersonal harm	Other-Beneficial	Inevitable harm	6	40.5193	5
																										15	15	Cool	0.5	-0.5	Winter	Personal harm	Other-Beneficial	Inevitable harm	6	40.8394	7
																										15	16	Cool	0.5	-0.5	Winter	Impersonal harm	Other-Beneficial	Inevitable harm	6	33.0958	6
																										16	1	Cool	0.5	-0.5	Winter	Personal harm	Self-Beneficial	Avoidable harm	5	36.7755	4
																										16	2	Cool	0.5	-0.5	Winter	Impersonal harm	Self-Beneficial	Avoidable harm	5	12.2309	4
																										16	3	Cool	0.5	-0.5	Winter	Personal harm	Self-Beneficial	Avoidable harm	5	20.3256	4
																										16	4	Cool	0.5	-0.5	Winter	Impersonal harm	Self-Beneficial	Avoidable harm	5	34.0136	4
																										16	5	Cool	0.5	-0.5	Winter	Personal harm	Self-Beneficial	Inevitable harm	5	53.7442	4
																										16	6	Cool	0.5	-0.5	Winter	Impersonal harm	Self-Beneficial	Inevitable harm	5	21.8979	3
																										16	7	Cool	0.5	-0.5	Winter	Personal harm	Self-Beneficial	Inevitable harm	5	36.9643	3
																										16	8	Cool	0.5	-0.5	Winter	Impersonal harm	Self-Beneficial	Inevitable harm	5	24.9179	4
																										16	9	Cool	0.5	-0.5	Winter	Personal harm	Other-Beneficial	Avoidable harm	5	24.749	4
																										16	10	Cool	0.5	-0.5	Winter	Impersonal harm	Other-Beneficial	Avoidable harm	5	27.6499	3
																										16	11	Cool	0.5	-0.5	Winter	Personal harm	Other-Beneficial	Avoidable harm	5	26.0768	4
																										16	12	Cool	0.5	-0.5	Winter	Impersonal harm	Other-Beneficial	Avoidable harm	5	58.9213	4
																										16	13	Cool	0.5	-0.5	Winter	Personal harm	Other-Beneficial	Inevitable harm	5	53.1884	4
																										16	14	Cool	0.5	-0.5	Winter	Impersonal harm	Other-Beneficial	Inevitable harm	5	30.024	3
																										16	15	Cool	0.5	-0.5	Winter	Personal harm	Other-Beneficial	Inevitable harm	5	45.3243	5
																										16	16	Cool	0.5	-0.5	Winter	Impersonal harm	Other-Beneficial	Inevitable harm	5	19.7298	5
																										17	1	Cool	0.5	-0.5	Winter	Personal harm	Self-Beneficial	Avoidable harm	7	34.7805	5
																										17	2	Cool	0.5	-0.5	Winter	Impersonal harm	Self-Beneficial	Avoidable harm	7	22.0295	5
																										17	3	Cool	0.5	-0.5	Winter	Personal harm	Self-Beneficial	Avoidable harm	7	11.6506	4
																										17	4	Cool	0.5	-0.5	Winter	Impersonal harm	Self-Beneficial	Avoidable harm	7	53.0786	6
																										17	5	Cool	0.5	-0.5	Winter	Personal harm	Self-Beneficial	Inevitable harm	7	15.7654	3
																										17	6	Cool	0.5	-0.5	Winter	Impersonal harm	Self-Beneficial	Inevitable harm	7	29.5289	4
																										17	7	Cool	0.5	-0.5	Winter	Personal harm	Self-Beneficial	Inevitable harm	7	38.994	4
																										17	8	Cool	0.5	-0.5	Winter	Impersonal harm	Self-Beneficial	Inevitable harm	7	11.919	4
																										17	9	Cool	0.5	-0.5	Winter	Personal harm	Other-Beneficial	Avoidable harm	7	21.3691	4
																										17	10	Cool	0.5	-0.5	Winter	Impersonal harm	Other-Beneficial	Avoidable harm	7	11.9503	6
																										17	11	Cool	0.5	-0.5	Winter	Personal harm	Other-Beneficial	Avoidable harm	7	26.248	4
																										17	12	Cool	0.5	-0.5	Winter	Impersonal harm	Other-Beneficial	Avoidable harm	7	29.1145	5
																										17	13	Cool	0.5	-0.5	Winter	Personal harm	Other-Beneficial	Inevitable harm	7	30.3241	4
																										17	14	Cool	0.5	-0.5	Winter	Impersonal harm	Other-Beneficial	Inevitable harm	7	28.2777	4
																										17	15	Cool	0.5	-0.5	Winter	Personal harm	Other-Beneficial	Inevitable harm	7	66.0244	5
																										17	16	Cool	0.5	-0.5	Winter	Impersonal harm	Other-Beneficial	Inevitable harm	7	73.0234	5
																										18	1	Cool	0.5	-0.5	Winter	Personal harm	Self-Beneficial	Avoidable harm	4	15.7644	3
																										18	2	Cool	0.5	-0.5	Winter	Impersonal harm	Self-Beneficial	Avoidable harm	4	34.5266	3
																										18	3	Cool	0.5	-0.5	Winter	Personal harm	Self-Beneficial	Avoidable harm	4	25.2557	5
																										18	4	Cool	0.5	-0.5	Winter	Impersonal harm	Self-Beneficial	Avoidable harm	4	11.134	5
																										18	5	Cool	0.5	-0.5	Winter	Personal harm	Self-Beneficial	Inevitable harm	4	12.2727	3
																										18	6	Cool	0.5	-0.5	Winter	Impersonal harm	Self-Beneficial	Inevitable harm	4	32.6155	4
																										18	7	Cool	0.5	-0.5	Winter	Personal harm	Self-Beneficial	Inevitable harm	4	7.09278	3
																										18	8	Cool	0.5	-0.5	Winter	Impersonal harm	Self-Beneficial	Inevitable harm	4	28.5349	5
																										18	9	Cool	0.5	-0.5	Winter	Personal harm	Other-Beneficial	Avoidable harm	4	25.8191	3
																										18	10	Cool	0.5	-0.5	Winter	Impersonal harm	Other-Beneficial	Avoidable harm	4	23.6216	4
																										18	11	Cool	0.5	-0.5	Winter	Personal harm	Other-Beneficial	Avoidable harm	4	21.4997	5
																										18	12	Cool	0.5	-0.5	Winter	Impersonal harm	Other-Beneficial	Avoidable harm	4	35.1483	3
																										18	13	Cool	0.5	-0.5	Winter	Personal harm	Other-Beneficial	Inevitable harm	4	57.7917	4
																										18	14	Cool	0.5	-0.5	Winter	Impersonal harm	Other-Beneficial	Inevitable harm	4	27.83	2
																										18	15	Cool	0.5	-0.5	Winter	Personal harm	Other-Beneficial	Inevitable harm	4	33.808	5
																										18	16	Cool	0.5	-0.5	Winter	Impersonal harm	Other-Beneficial	Inevitable harm	4	38.0812	5
																										19	1	Cool	0.5	-0.5	Winter	Personal harm	Self-Beneficial	Avoidable harm	2	20.6638	6
																										19	2	Cool	0.5	-0.5	Winter	Impersonal harm	Self-Beneficial	Avoidable harm	2	44.4224	6
																										19	3	Cool	0.5	-0.5	Winter	Personal harm	Self-Beneficial	Avoidable harm	2	32.7604	6
																										19	4	Cool	0.5	-0.5	Winter	Impersonal harm	Self-Beneficial	Avoidable harm	2	47.6521	6
																										19	5	Cool	0.5	-0.5	Winter	Personal harm	Self-Beneficial	Inevitable harm	2	42.1746	2
																										19	6	Cool	0.5	-0.5	Winter	Impersonal harm	Self-Beneficial	Inevitable harm	2	20.4323	2
																										19	7	Cool	0.5	-0.5	Winter	Personal harm	Self-Beneficial	Inevitable harm	2	30.7283	2
																										19	8	Cool	0.5	-0.5	Winter	Impersonal harm	Self-Beneficial	Inevitable harm	2	27.2324	6
																										19	9	Cool	0.5	-0.5	Winter	Personal harm	Other-Beneficial	Avoidable harm	2	18.7999	2
																										19	10	Cool	0.5	-0.5	Winter	Impersonal harm	Other-Beneficial	Avoidable harm	2	36.0275	2
																										19	11	Cool	0.5	-0.5	Winter	Personal harm	Other-Beneficial	Avoidable harm	2	32.7791	2
																										19	12	Cool	0.5	-0.5	Winter	Impersonal harm	Other-Beneficial	Avoidable harm	2	56.4915	6
																										19	13	Cool	0.5	-0.5	Winter	Personal harm	Other-Beneficial	Inevitable harm	2	20.1821	2
																										19	14	Cool	0.5	-0.5	Winter	Impersonal harm	Other-Beneficial	Inevitable harm	2	83.4149	6
																										19	15	Cool	0.5	-0.5	Winter	Personal harm	Other-Beneficial	Inevitable harm	2	46.1055	6
																										19	16	Cool	0.5	-0.5	Winter	Impersonal harm	Other-Beneficial	Inevitable harm	2	28.697	6
																										20	1	Cool	0.5	-0.5	Winter	Personal harm	Self-Beneficial	Avoidable harm	3	49.3681	7
																										20	2	Cool	0.5	-0.5	Winter	Impersonal harm	Self-Beneficial	Avoidable harm	3	29.6955	7
																										20	3	Cool	0.5	-0.5	Winter	Personal harm	Self-Beneficial	Avoidable harm	3	48.5713	6
																										20	4	Cool	0.5	-0.5	Winter	Impersonal harm	Self-Beneficial	Avoidable harm	3	34.7143	7
																										20	5	Cool	0.5	-0.5	Winter	Personal harm	Self-Beneficial	Inevitable harm	3	18.0542	1
																										20	6	Cool	0.5	-0.5	Winter	Impersonal harm	Self-Beneficial	Inevitable harm	3	49.1559	1
																										20	7	Cool	0.5	-0.5	Winter	Personal harm	Self-Beneficial	Inevitable harm	3	45.1498	7
																										20	8	Cool	0.5	-0.5	Winter	Impersonal harm	Self-Beneficial	Inevitable harm	3	24.43	5
																										20	9	Cool	0.5	-0.5	Winter	Personal harm	Other-Beneficial	Avoidable harm	3	22.5493	1
																										20	10	Cool	0.5	-0.5	Winter	Impersonal harm	Other-Beneficial	Avoidable harm	3	43.9547	1
																										20	11	Cool	0.5	-0.5	Winter	Personal harm	Other-Beneficial	Avoidable harm	3	43.2811	6
																										20	12	Cool	0.5	-0.5	Winter	Impersonal harm	Other-Beneficial	Avoidable harm	3	22.4811	5
																										20	13	Cool	0.5	-0.5	Winter	Personal harm	Other-Beneficial	Inevitable harm	3	15.1378	1
																										20	14	Cool	0.5	-0.5	Winter	Impersonal harm	Other-Beneficial	Inevitable harm	3	80.919	3
																										20	15	Cool	0.5	-0.5	Winter	Personal harm	Other-Beneficial	Inevitable harm	3	52.0855	6
																										20	16	Cool	0.5	-0.5	Winter	Impersonal harm	Other-Beneficial	Inevitable harm	3	30.6254	7
																										21	1	Cool	0.5	-0.5	Winter	Personal harm	Self-Beneficial	Avoidable harm	3	13.6308	6
																										21	2	Cool	0.5	-0.5	Winter	Impersonal harm	Self-Beneficial	Avoidable harm	3	42.0249	6
																										21	3	Cool	0.5	-0.5	Winter	Personal harm	Self-Beneficial	Avoidable harm	3	13.8802	6
																										21	4	Cool	0.5	-0.5	Winter	Impersonal harm	Self-Beneficial	Avoidable harm	3	32.9282	7
																										21	5	Cool	0.5	-0.5	Winter	Personal harm	Self-Beneficial	Inevitable harm	3	37.7958	6
																										21	6	Cool	0.5	-0.5	Winter	Impersonal harm	Self-Beneficial	Inevitable harm	3	19.6028	6
																										21	7	Cool	0.5	-0.5	Winter	Personal harm	Self-Beneficial	Inevitable harm	3	11.5856	5
																										21	8	Cool	0.5	-0.5	Winter	Impersonal harm	Self-Beneficial	Inevitable harm	3	30.6348	7
																										21	9	Cool	0.5	-0.5	Winter	Personal harm	Other-Beneficial	Avoidable harm	3	27.0382	1
																										21	10	Cool	0.5	-0.5	Winter	Impersonal harm	Other-Beneficial	Avoidable harm	3	23.6312	1
																										21	11	Cool	0.5	-0.5	Winter	Personal harm	Other-Beneficial	Avoidable harm	3	45.7088	6
																										21	12	Cool	0.5	-0.5	Winter	Impersonal harm	Other-Beneficial	Avoidable harm	3	20.6279	6
																										21	13	Cool	0.5	-0.5	Winter	Personal harm	Other-Beneficial	Inevitable harm	3	46.0945	7
																										21	14	Cool	0.5	-0.5	Winter	Impersonal harm	Other-Beneficial	Inevitable harm	3	25.3292	7
																										21	15	Cool	0.5	-0.5	Winter	Personal harm	Other-Beneficial	Inevitable harm	3	11.3166	7
																										21	16	Cool	0.5	-0.5	Winter	Impersonal harm	Other-Beneficial	Inevitable harm	3	37.473	7
																										22	1	Cool	0.5	-0.5	Winter	Personal harm	Self-Beneficial	Avoidable harm	3	45.7041	4
																										22	2	Cool	0.5	-0.5	Winter	Impersonal harm	Self-Beneficial	Avoidable harm	3	37.5996	5
																										22	3	Cool	0.5	-0.5	Winter	Personal harm	Self-Beneficial	Avoidable harm	3	70.1495	5
																										22	4	Cool	0.5	-0.5	Winter	Impersonal harm	Self-Beneficial	Avoidable harm	3	25.4111	6
																										22	5	Cool	0.5	-0.5	Winter	Personal harm	Self-Beneficial	Inevitable harm	3	42.2911	4
																										22	6	Cool	0.5	-0.5	Winter	Impersonal harm	Self-Beneficial	Inevitable harm	3	39.6791	5
																										22	7	Cool	0.5	-0.5	Winter	Personal harm	Self-Beneficial	Inevitable harm	3	25.6396	4
																										22	8	Cool	0.5	-0.5	Winter	Impersonal harm	Self-Beneficial	Inevitable harm	3	41.7951	5
																										22	9	Cool	0.5	-0.5	Winter	Personal harm	Other-Beneficial	Avoidable harm	3	16.86	4
																										22	10	Cool	0.5	-0.5	Winter	Impersonal harm	Other-Beneficial	Avoidable harm	3	41.8634	5
																										22	11	Cool	0.5	-0.5	Winter	Personal harm	Other-Beneficial	Avoidable harm	3	27.6297	5
																										22	12	Cool	0.5	-0.5	Winter	Impersonal harm	Other-Beneficial	Avoidable harm	3	51.0718	5
																										22	13	Cool	0.5	-0.5	Winter	Personal harm	Other-Beneficial	Inevitable harm	3	78.3743	5
																										22	14	Cool	0.5	-0.5	Winter	Impersonal harm	Other-Beneficial	Inevitable harm	3	55.4241	4
																										22	15	Cool	0.5	-0.5	Winter	Personal harm	Other-Beneficial	Inevitable harm	3	49.2534	5
																										22	16	Cool	0.5	-0.5	Winter	Impersonal harm	Other-Beneficial	Inevitable harm	3	42.6302	6
																										23	1	Cool	0.5	-0.5	Winter	Personal harm	Self-Beneficial	Avoidable harm	3	15.8136	4
																										23	2	Cool	0.5	-0.5	Winter	Impersonal harm	Self-Beneficial	Avoidable harm	3	40.3046	5
																										23	3	Cool	0.5	-0.5	Winter	Personal harm	Self-Beneficial	Avoidable harm	3	31.8565	6
																										23	4	Cool	0.5	-0.5	Winter	Impersonal harm	Self-Beneficial	Avoidable harm	3	11.3636	6
																										23	5	Cool	0.5	-0.5	Winter	Personal harm	Self-Beneficial	Inevitable harm	3	38.1691	2
																										23	6	Cool	0.5	-0.5	Winter	Impersonal harm	Self-Beneficial	Inevitable harm	3	15.6224	3
																										23	7	Cool	0.5	-0.5	Winter	Personal harm	Self-Beneficial	Inevitable harm	3	9.89332	2
																										23	8	Cool	0.5	-0.5	Winter	Impersonal harm	Self-Beneficial	Inevitable harm	3	33.8711	2
																										23	9	Cool	0.5	-0.5	Winter	Personal harm	Other-Beneficial	Avoidable harm	3	9.67625	1
																										23	10	Cool	0.5	-0.5	Winter	Impersonal harm	Other-Beneficial	Avoidable harm	3	23.7755	1
																										23	11	Cool	0.5	-0.5	Winter	Personal harm	Other-Beneficial	Avoidable harm	3	28.9593	6
																										23	12	Cool	0.5	-0.5	Winter	Impersonal harm	Other-Beneficial	Avoidable harm	3	23.5147	6
																										23	13	Cool	0.5	-0.5	Winter	Personal harm	Other-Beneficial	Inevitable harm	3	16.7601	3
																										23	14	Cool	0.5	-0.5	Winter	Impersonal harm	Other-Beneficial	Inevitable harm	3	66.794	3
																										23	15	Cool	0.5	-0.5	Winter	Personal harm	Other-Beneficial	Inevitable harm	3	29.6194	5
																										23	16	Cool	0.5	-0.5	Winter	Impersonal harm	Other-Beneficial	Inevitable harm	3	21.2567	6
																										24	1	Cool	0.5	-0.5	Winter	Personal harm	Self-Beneficial	Avoidable harm	7	18.2751	3
																										24	2	Cool	0.5	-0.5	Winter	Impersonal harm	Self-Beneficial	Avoidable harm	7	56.9629	3
																										24	3	Cool	0.5	-0.5	Winter	Personal harm	Self-Beneficial	Avoidable harm	7	35.9894	3
																										24	4	Cool	0.5	-0.5	Winter	Impersonal harm	Self-Beneficial	Avoidable harm	7	45.6331	4
																										24	5	Cool	0.5	-0.5	Winter	Personal harm	Self-Beneficial	Inevitable harm	7	91.0052	3
																										24	6	Cool	0.5	-0.5	Winter	Impersonal harm	Self-Beneficial	Inevitable harm	7	26.6134	3
																										24	7	Cool	0.5	-0.5	Winter	Personal harm	Self-Beneficial	Inevitable harm	7	24.1149	4
																										24	8	Cool	0.5	-0.5	Winter	Impersonal harm	Self-Beneficial	Inevitable harm	7	48.2078	3
																										24	9	Cool	0.5	-0.5	Winter	Personal harm	Other-Beneficial	Avoidable harm	7	15.7661	1
																										24	10	Cool	0.5	-0.5	Winter	Impersonal harm	Other-Beneficial	Avoidable harm	7	23.217	3
																										24	11	Cool	0.5	-0.5	Winter	Personal harm	Other-Beneficial	Avoidable harm	7	15.7444	4
																										24	12	Cool	0.5	-0.5	Winter	Impersonal harm	Other-Beneficial	Avoidable harm	7	48.5838	5
																										24	13	Cool	0.5	-0.5	Winter	Personal harm	Other-Beneficial	Inevitable harm	7	27.5105	5
																										24	14	Cool	0.5	-0.5	Winter	Impersonal harm	Other-Beneficial	Inevitable harm	7	63.6187	5
																										24	15	Cool	0.5	-0.5	Winter	Personal harm	Other-Beneficial	Inevitable harm	7	16.8327	2
																										24	16	Cool	0.5	-0.5	Winter	Impersonal harm	Other-Beneficial	Inevitable harm	7	52.4918	2
																										25	1	Cool	0.5	-0.5	Winter	Personal harm	Self-Beneficial	Avoidable harm	4	50.0588	4
																										25	2	Cool	0.5	-0.5	Winter	Impersonal harm	Self-Beneficial	Avoidable harm	4	40.1435	3
																										25	3	Cool	0.5	-0.5	Winter	Personal harm	Self-Beneficial	Avoidable harm	4	24.6304	4
																										25	4	Cool	0.5	-0.5	Winter	Impersonal harm	Self-Beneficial	Avoidable harm	4	46.2035	4
																										25	5	Cool	0.5	-0.5	Winter	Personal harm	Self-Beneficial	Inevitable harm	4	40.2772	2
																										25	6	Cool	0.5	-0.5	Winter	Impersonal harm	Self-Beneficial	Inevitable harm	4	28.5299	4
																										25	7	Cool	0.5	-0.5	Winter	Personal harm	Self-Beneficial	Inevitable harm	4	20.8691	4
																										25	8	Cool	0.5	-0.5	Winter	Impersonal harm	Self-Beneficial	Inevitable harm	4	32.4312	4
																										25	9	Cool	0.5	-0.5	Winter	Personal harm	Other-Beneficial	Avoidable harm	4	38.0944	1
																										25	10	Cool	0.5	-0.5	Winter	Impersonal harm	Other-Beneficial	Avoidable harm	4	50.0763	3
																										25	11	Cool	0.5	-0.5	Winter	Personal harm	Other-Beneficial	Avoidable harm	4	26.7338	4
																										25	12	Cool	0.5	-0.5	Winter	Impersonal harm	Other-Beneficial	Avoidable harm	4	44.3811	4
																										25	13	Cool	0.5	-0.5	Winter	Personal harm	Other-Beneficial	Inevitable harm	4	23.5813	4
																										25	14	Cool	0.5	-0.5	Winter	Impersonal harm	Other-Beneficial	Inevitable harm	4	57.2754	4
																										25	15	Cool	0.5	-0.5	Winter	Personal harm	Other-Beneficial	Inevitable harm	4	71.8	4
																										25	16	Cool	0.5	-0.5	Winter	Impersonal harm	Other-Beneficial	Inevitable harm	4	38.2956	4
																										26	1	Cool	0.5	-0.5	Winter	Personal harm	Self-Beneficial	Avoidable harm	3	60.9475	3
																										26	2	Cool	0.5	-0.5	Winter	Impersonal harm	Self-Beneficial	Avoidable harm	3	26.52	3
																										26	3	Cool	0.5	-0.5	Winter	Personal harm	Self-Beneficial	Avoidable harm	3	53.1306	4
																										26	4	Cool	0.5	-0.5	Winter	Impersonal harm	Self-Beneficial	Avoidable harm	3	79.2927	5
																										26	5	Cool	0.5	-0.5	Winter	Personal harm	Self-Beneficial	Inevitable harm	3	91.6271	2
																										26	6	Cool	0.5	-0.5	Winter	Impersonal harm	Self-Beneficial	Inevitable harm	3	61.819	4
																										26	7	Cool	0.5	-0.5	Winter	Personal harm	Self-Beneficial	Inevitable harm	3	46.6753	4
																										26	8	Cool	0.5	-0.5	Winter	Impersonal harm	Self-Beneficial	Inevitable harm	3	128.873	5
																										26	9	Cool	0.5	-0.5	Winter	Personal harm	Other-Beneficial	Avoidable harm	3	30.3528	1
																										26	10	Cool	0.5	-0.5	Winter	Impersonal harm	Other-Beneficial	Avoidable harm	3	75.999	1
																										26	11	Cool	0.5	-0.5	Winter	Personal harm	Other-Beneficial	Avoidable harm	3	92.4178	5
																										26	12	Cool	0.5	-0.5	Winter	Impersonal harm	Other-Beneficial	Avoidable harm	3	65.6144	4
																										26	13	Cool	0.5	-0.5	Winter	Personal harm	Other-Beneficial	Inevitable harm	3	46.6135	4
																										26	14	Cool	0.5	-0.5	Winter	Impersonal harm	Other-Beneficial	Inevitable harm	3	143.925	4
																										26	15	Cool	0.5	-0.5	Winter	Personal harm	Other-Beneficial	Inevitable harm	3	43.1128	5
																										26	16	Cool	0.5	-0.5	Winter	Impersonal harm	Other-Beneficial	Inevitable harm	3	124.163	5
																										27	1	Cool	0.5	-0.5	Winter	Personal harm	Self-Beneficial	Avoidable harm	3	37.8914	4
																										27	2	Cool	0.5	-0.5	Winter	Impersonal harm	Self-Beneficial	Avoidable harm	3	34.6466	4
																										27	3	Cool	0.5	-0.5	Winter	Personal harm	Self-Beneficial	Avoidable harm	3	32.086	5
																										27	4	Cool	0.5	-0.5	Winter	Impersonal harm	Self-Beneficial	Avoidable harm	3	44.417	7
																										27	5	Cool	0.5	-0.5	Winter	Personal harm	Self-Beneficial	Inevitable harm	3	56.3779	1
																										27	6	Cool	0.5	-0.5	Winter	Impersonal harm	Self-Beneficial	Inevitable harm	3	43.7545	2
																										27	7	Cool	0.5	-0.5	Winter	Personal harm	Self-Beneficial	Inevitable harm	3	31.413	4
																										27	8	Cool	0.5	-0.5	Winter	Impersonal harm	Self-Beneficial	Inevitable harm	3	30.449	6
																										27	9	Cool	0.5	-0.5	Winter	Personal harm	Other-Beneficial	Avoidable harm	3	27.4424	1
																										27	10	Cool	0.5	-0.5	Winter	Impersonal harm	Other-Beneficial	Avoidable harm	3	24.0481	1
																										27	11	Cool	0.5	-0.5	Winter	Personal harm	Other-Beneficial	Avoidable harm	3	31.2989	1
																										27	12	Cool	0.5	-0.5	Winter	Impersonal harm	Other-Beneficial	Avoidable harm	3	49.8655	4
																										27	13	Cool	0.5	-0.5	Winter	Personal harm	Other-Beneficial	Inevitable harm	3	42.1228	4
																										27	14	Cool	0.5	-0.5	Winter	Impersonal harm	Other-Beneficial	Inevitable harm	3	47.1072	6
																										27	15	Cool	0.5	-0.5	Winter	Personal harm	Other-Beneficial	Inevitable harm	3	28.4796	5
																										27	16	Cool	0.5	-0.5	Winter	Impersonal harm	Other-Beneficial	Inevitable harm	3	44.5118	7
																										28	1	Cool	0.5	-0.5	Winter	Personal harm	Self-Beneficial	Avoidable harm	3	92.5569	5
																										28	2	Cool	0.5	-0.5	Winter	Impersonal harm	Self-Beneficial	Avoidable harm	3	202.017	5
																										28	3	Cool	0.5	-0.5	Winter	Personal harm	Self-Beneficial	Avoidable harm	3	47.068	6
																										28	4	Cool	0.5	-0.5	Winter	Impersonal harm	Self-Beneficial	Avoidable harm	3	102.457	7
																										28	5	Cool	0.5	-0.5	Winter	Personal harm	Self-Beneficial	Inevitable harm	3	76.451	6
																										28	6	Cool	0.5	-0.5	Winter	Impersonal harm	Self-Beneficial	Inevitable harm	3	120.926	5
																										28	7	Cool	0.5	-0.5	Winter	Personal harm	Self-Beneficial	Inevitable harm	3	331.566	3
																										28	8	Cool	0.5	-0.5	Winter	Impersonal harm	Self-Beneficial	Inevitable harm	3	94.3583	4
																										28	9	Cool	0.5	-0.5	Winter	Personal harm	Other-Beneficial	Avoidable harm	3	86.914	1
																										28	10	Cool	0.5	-0.5	Winter	Impersonal harm	Other-Beneficial	Avoidable harm	3	69.0098	2
																										28	11	Cool	0.5	-0.5	Winter	Personal harm	Other-Beneficial	Avoidable harm	3	94.931	6
																										28	12	Cool	0.5	-0.5	Winter	Impersonal harm	Other-Beneficial	Avoidable harm	3	62.1119	6
																										28	13	Cool	0.5	-0.5	Winter	Personal harm	Other-Beneficial	Inevitable harm	3	81.021	5
																										28	14	Cool	0.5	-0.5	Winter	Impersonal harm	Other-Beneficial	Inevitable harm	3	117.261	6
																										28	15	Cool	0.5	-0.5	Winter	Personal harm	Other-Beneficial	Inevitable harm	3	101.198	7
																										28	16	Cool	0.5	-0.5	Winter	Impersonal harm	Other-Beneficial	Inevitable harm	3	50.6637	7
																										29	1	Control	-0.5	-0.5	Summer	Personal harm	Self-Beneficial	Avoidable harm	4	34.3105	5
																										29	2	Control	-0.5	-0.5	Summer	Impersonal harm	Self-Beneficial	Avoidable harm	4	58.9723	5
																										29	3	Control	-0.5	-0.5	Summer	Personal harm	Self-Beneficial	Avoidable harm	4	45.9744	5
																										29	4	Control	-0.5	-0.5	Summer	Impersonal harm	Self-Beneficial	Avoidable harm	4	67.0721	5
																										29	5	Control	-0.5	-0.5	Summer	Personal harm	Self-Beneficial	Inevitable harm	4	59.147	4
																										29	6	Control	-0.5	-0.5	Summer	Impersonal harm	Self-Beneficial	Inevitable harm	4	69.6167	4
																										29	7	Control	-0.5	-0.5	Summer	Personal harm	Self-Beneficial	Inevitable harm	4	35.654	2
																										29	8	Control	-0.5	-0.5	Summer	Impersonal harm	Self-Beneficial	Inevitable harm	4	58.3783	6
																										29	9	Control	-0.5	-0.5	Summer	Personal harm	Other-Beneficial	Avoidable harm	4	33.2288	1
																										29	10	Control	-0.5	-0.5	Summer	Impersonal harm	Other-Beneficial	Avoidable harm	4	58.3175	1
																										29	11	Control	-0.5	-0.5	Summer	Personal harm	Other-Beneficial	Avoidable harm	4	54.1694	5
																										29	12	Control	-0.5	-0.5	Summer	Impersonal harm	Other-Beneficial	Avoidable harm	4	36.0221	6
																										29	13	Control	-0.5	-0.5	Summer	Personal harm	Other-Beneficial	Inevitable harm	4	65.9573	5
																										29	14	Control	-0.5	-0.5	Summer	Impersonal harm	Other-Beneficial	Inevitable harm	4	46.3538	6
																										29	15	Control	-0.5	-0.5	Summer	Personal harm	Other-Beneficial	Inevitable harm	4	41.8794	5
																										29	16	Control	-0.5	-0.5	Summer	Impersonal harm	Other-Beneficial	Inevitable harm	4	56.7787	7
																										30	1	Control	-0.5	-0.5	Summer	Personal harm	Self-Beneficial	Avoidable harm	4	61.8712	3
																										30	2	Control	-0.5	-0.5	Summer	Impersonal harm	Self-Beneficial	Avoidable harm	4	38.6889	3
																										30	3	Control	-0.5	-0.5	Summer	Personal harm	Self-Beneficial	Avoidable harm	4	64.6691	1
																										30	4	Control	-0.5	-0.5	Summer	Impersonal harm	Self-Beneficial	Avoidable harm	4	19.3448	6
																										30	5	Control	-0.5	-0.5	Summer	Personal harm	Self-Beneficial	Inevitable harm	4	34.3598	1
																										30	6	Control	-0.5	-0.5	Summer	Impersonal harm	Self-Beneficial	Inevitable harm	4	57.0604	2
																										30	7	Control	-0.5	-0.5	Summer	Personal harm	Self-Beneficial	Inevitable harm	4	14.1821	1
																										30	8	Control	-0.5	-0.5	Summer	Impersonal harm	Self-Beneficial	Inevitable harm	4	81.7426	3
																										30	9	Control	-0.5	-0.5	Summer	Personal harm	Other-Beneficial	Avoidable harm	4	40.8904	1
																										30	10	Control	-0.5	-0.5	Summer	Impersonal harm	Other-Beneficial	Avoidable harm	4	24.7758	1
																										30	11	Control	-0.5	-0.5	Summer	Personal harm	Other-Beneficial	Avoidable harm	4	23.7298	2
																										30	12	Control	-0.5	-0.5	Summer	Impersonal harm	Other-Beneficial	Avoidable harm	4	44.0044	5
																										30	13	Control	-0.5	-0.5	Summer	Personal harm	Other-Beneficial	Inevitable harm	4	40.6908	5
																										30	14	Control	-0.5	-0.5	Summer	Impersonal harm	Other-Beneficial	Inevitable harm	4	77.2114	2
																										30	15	Control	-0.5	-0.5	Summer	Personal harm	Other-Beneficial	Inevitable harm	4	60.6772	6
																										30	16	Control	-0.5	-0.5	Summer	Impersonal harm	Other-Beneficial	Inevitable harm	4	39.3551	1
																										31	1	Control	-0.5	-0.5	Summer	Personal harm	Self-Beneficial	Avoidable harm	3	45.0901	4
																										31	2	Control	-0.5	-0.5	Summer	Impersonal harm	Self-Beneficial	Avoidable harm	3	50.1217	5
																										31	3	Control	-0.5	-0.5	Summer	Personal harm	Self-Beneficial	Avoidable harm	3	20.0791	5
																										31	4	Control	-0.5	-0.5	Summer	Impersonal harm	Self-Beneficial	Avoidable harm	3	66.9063	6
																										31	5	Control	-0.5	-0.5	Summer	Personal harm	Self-Beneficial	Inevitable harm	3	22.4504	2
																										31	6	Control	-0.5	-0.5	Summer	Impersonal harm	Self-Beneficial	Inevitable harm	3	42.8409	2
																										31	7	Control	-0.5	-0.5	Summer	Personal harm	Self-Beneficial	Inevitable harm	3	51.5401	5
																										31	8	Control	-0.5	-0.5	Summer	Impersonal harm	Self-Beneficial	Inevitable harm	3	34.4922	5
																										31	9	Control	-0.5	-0.5	Summer	Personal harm	Other-Beneficial	Avoidable harm	3	34.2433	2
																										31	10	Control	-0.5	-0.5	Summer	Impersonal harm	Other-Beneficial	Avoidable harm	3	50.7244	1
																										31	11	Control	-0.5	-0.5	Summer	Personal harm	Other-Beneficial	Avoidable harm	3	60.653	7
																										31	12	Control	-0.5	-0.5	Summer	Impersonal harm	Other-Beneficial	Avoidable harm	3	20.6475	6
																										31	13	Control	-0.5	-0.5	Summer	Personal harm	Other-Beneficial	Inevitable harm	3	100.276	4
																										31	14	Control	-0.5	-0.5	Summer	Impersonal harm	Other-Beneficial	Inevitable harm	3	79.45	5
																										31	15	Control	-0.5	-0.5	Summer	Personal harm	Other-Beneficial	Inevitable harm	3	48.9267	6
																										31	16	Control	-0.5	-0.5	Summer	Impersonal harm	Other-Beneficial	Inevitable harm	3	38.2093	6
																										32	1	Control	-0.5	-0.5	Summer	Personal harm	Self-Beneficial	Avoidable harm	6	15.03	2
																										32	2	Control	-0.5	-0.5	Summer	Impersonal harm	Self-Beneficial	Avoidable harm	6	32.725	3
																										32	3	Control	-0.5	-0.5	Summer	Personal harm	Self-Beneficial	Avoidable harm	6	27.1637	3
																										32	4	Control	-0.5	-0.5	Summer	Impersonal harm	Self-Beneficial	Avoidable harm	6	25.0484	6
																										32	5	Control	-0.5	-0.5	Summer	Personal harm	Self-Beneficial	Inevitable harm	6	15.9032	5
																										32	6	Control	-0.5	-0.5	Summer	Impersonal harm	Self-Beneficial	Inevitable harm	6	21.6433	6
																										32	7	Control	-0.5	-0.5	Summer	Personal harm	Self-Beneficial	Inevitable harm	6	34.8576	5
																										32	8	Control	-0.5	-0.5	Summer	Impersonal harm	Self-Beneficial	Inevitable harm	6	18.4976	6
																										32	9	Control	-0.5	-0.5	Summer	Personal harm	Other-Beneficial	Avoidable harm	6	12.514	1
																										32	10	Control	-0.5	-0.5	Summer	Impersonal harm	Other-Beneficial	Avoidable harm	6	27.914	1
																										32	11	Control	-0.5	-0.5	Summer	Personal harm	Other-Beneficial	Avoidable harm	6	11.1363	3
																										32	12	Control	-0.5	-0.5	Summer	Impersonal harm	Other-Beneficial	Avoidable harm	6	23.686	3
																										32	13	Control	-0.5	-0.5	Summer	Personal harm	Other-Beneficial	Inevitable harm	6	27.3942	7
																										32	14	Control	-0.5	-0.5	Summer	Impersonal harm	Other-Beneficial	Inevitable harm	6	30.4741	7
																										32	15	Control	-0.5	-0.5	Summer	Personal harm	Other-Beneficial	Inevitable harm	6	6.61904	7
																										32	16	Control	-0.5	-0.5	Summer	Impersonal harm	Other-Beneficial	Inevitable harm	6	19.764	7
																										33	1	Control	-0.5	-0.5	Summer	Personal harm	Self-Beneficial	Avoidable harm	2	46.3721	4
																										33	2	Control	-0.5	-0.5	Summer	Impersonal harm	Self-Beneficial	Avoidable harm	2	15.8316	4
																										33	3	Control	-0.5	-0.5	Summer	Personal harm	Self-Beneficial	Avoidable harm	2	15.48	4
																										33	4	Control	-0.5	-0.5	Summer	Impersonal harm	Self-Beneficial	Avoidable harm	2	42.9584	6
																										33	5	Control	-0.5	-0.5	Summer	Personal harm	Self-Beneficial	Inevitable harm	2	42.4944	2
																										33	6	Control	-0.5	-0.5	Summer	Impersonal harm	Self-Beneficial	Inevitable harm	2	17.2126	2
																										33	7	Control	-0.5	-0.5	Summer	Personal harm	Self-Beneficial	Inevitable harm	2	42.3426	5
																										33	8	Control	-0.5	-0.5	Summer	Impersonal harm	Self-Beneficial	Inevitable harm	2	16.7001	6
																										33	9	Control	-0.5	-0.5	Summer	Personal harm	Other-Beneficial	Avoidable harm	2	14.6434	1
																										33	10	Control	-0.5	-0.5	Summer	Impersonal harm	Other-Beneficial	Avoidable harm	2	30.1609	1
																										33	11	Control	-0.5	-0.5	Summer	Personal harm	Other-Beneficial	Avoidable harm	2	17.7589	3
																										33	12	Control	-0.5	-0.5	Summer	Impersonal harm	Other-Beneficial	Avoidable harm	2	46.8061	3
																										33	13	Control	-0.5	-0.5	Summer	Personal harm	Other-Beneficial	Inevitable harm	2	17.1137	6
																										33	14	Control	-0.5	-0.5	Summer	Impersonal harm	Other-Beneficial	Inevitable harm	2	71.7022	7
																										33	15	Control	-0.5	-0.5	Summer	Personal harm	Other-Beneficial	Inevitable harm	2	14.099	6
																										33	16	Control	-0.5	-0.5	Summer	Impersonal harm	Other-Beneficial	Inevitable harm	2	51.7059	7
																										34	1	Control	-0.5	-0.5	Summer	Personal harm	Self-Beneficial	Avoidable harm	7	18.595	3
																										34	2	Control	-0.5	-0.5	Summer	Impersonal harm	Self-Beneficial	Avoidable harm	7	46.6752	4
																										34	3	Control	-0.5	-0.5	Summer	Personal harm	Self-Beneficial	Avoidable harm	7	55.8731	4
																										34	4	Control	-0.5	-0.5	Summer	Impersonal harm	Self-Beneficial	Avoidable harm	7	28.5747	4
																										34	5	Control	-0.5	-0.5	Summer	Personal harm	Self-Beneficial	Inevitable harm	7	55.4896	3
																										34	6	Control	-0.5	-0.5	Summer	Impersonal harm	Self-Beneficial	Inevitable harm	7	34.1928	3
																										34	7	Control	-0.5	-0.5	Summer	Personal harm	Self-Beneficial	Inevitable harm	7	28.2305	3
																										34	8	Control	-0.5	-0.5	Summer	Impersonal harm	Self-Beneficial	Inevitable harm	7	57.0085	4
																										34	9	Control	-0.5	-0.5	Summer	Personal harm	Other-Beneficial	Avoidable harm	7	30.4119	3
																										34	10	Control	-0.5	-0.5	Summer	Impersonal harm	Other-Beneficial	Avoidable harm	7	19.7632	3
																										34	11	Control	-0.5	-0.5	Summer	Personal harm	Other-Beneficial	Avoidable harm	7	70.8185	4
																										34	12	Control	-0.5	-0.5	Summer	Impersonal harm	Other-Beneficial	Avoidable harm	7	25.68	3
																										34	13	Control	-0.5	-0.5	Summer	Personal harm	Other-Beneficial	Inevitable harm	7	20.4304	3
																										34	14	Control	-0.5	-0.5	Summer	Impersonal harm	Other-Beneficial	Inevitable harm	7	60.4217	5
																										34	15	Control	-0.5	-0.5	Summer	Personal harm	Other-Beneficial	Inevitable harm	7	21.5985	4
																										34	16	Control	-0.5	-0.5	Summer	Impersonal harm	Other-Beneficial	Inevitable harm	7	44.46	5
																										35	1	Control	-0.5	-0.5	Summer	Personal harm	Self-Beneficial	Avoidable harm	6	24.9649	2
																										35	2	Control	-0.5	-0.5	Summer	Impersonal harm	Self-Beneficial	Avoidable harm	6	79.0882	3
																										35	3	Control	-0.5	-0.5	Summer	Personal harm	Self-Beneficial	Avoidable harm	6	14.202	4
																										35	4	Control	-0.5	-0.5	Summer	Impersonal harm	Self-Beneficial	Avoidable harm	6	71.6885	5
																										35	5	Control	-0.5	-0.5	Summer	Personal harm	Self-Beneficial	Inevitable harm	6	32.6729	4
																										35	6	Control	-0.5	-0.5	Summer	Impersonal harm	Self-Beneficial	Inevitable harm	6	102.896	3
																										35	7	Control	-0.5	-0.5	Summer	Personal harm	Self-Beneficial	Inevitable harm	6	82.7364	5
																										35	8	Control	-0.5	-0.5	Summer	Impersonal harm	Self-Beneficial	Inevitable harm	6	27.5976	4
																										35	9	Control	-0.5	-0.5	Summer	Personal harm	Other-Beneficial	Avoidable harm	6	12.0262	2
																										35	10	Control	-0.5	-0.5	Summer	Impersonal harm	Other-Beneficial	Avoidable harm	6	74.7859	2
																										35	11	Control	-0.5	-0.5	Summer	Personal harm	Other-Beneficial	Avoidable harm	6	32.5454	4
																										35	12	Control	-0.5	-0.5	Summer	Impersonal harm	Other-Beneficial	Avoidable harm	6	65.6906	4
																										35	13	Control	-0.5	-0.5	Summer	Personal harm	Other-Beneficial	Inevitable harm	6	90.4644	3
																										35	14	Control	-0.5	-0.5	Summer	Impersonal harm	Other-Beneficial	Inevitable harm	6	47.542	3
																										35	15	Control	-0.5	-0.5	Summer	Personal harm	Other-Beneficial	Inevitable harm	6	60.6568	5
																										35	16	Control	-0.5	-0.5	Summer	Impersonal harm	Other-Beneficial	Inevitable harm	6	30.067	5
																										36	1	Control	-0.5	-0.5	Summer	Personal harm	Self-Beneficial	Avoidable harm	4	48.332	2
																										36	2	Control	-0.5	-0.5	Summer	Impersonal harm	Self-Beneficial	Avoidable harm	4	47.617	2
																										36	3	Control	-0.5	-0.5	Summer	Personal harm	Self-Beneficial	Avoidable harm	4	49.8486	4
																										36	4	Control	-0.5	-0.5	Summer	Impersonal harm	Self-Beneficial	Avoidable harm	4	59.7407	6
																										36	5	Control	-0.5	-0.5	Summer	Personal harm	Self-Beneficial	Inevitable harm	4	61.0872	6
																										36	6	Control	-0.5	-0.5	Summer	Impersonal harm	Self-Beneficial	Inevitable harm	4	34.2239	2
																										36	7	Control	-0.5	-0.5	Summer	Personal harm	Self-Beneficial	Inevitable harm	4	20.3064	2
																										36	8	Control	-0.5	-0.5	Summer	Impersonal harm	Self-Beneficial	Inevitable harm	4	96.201	5
																										36	9	Control	-0.5	-0.5	Summer	Personal harm	Other-Beneficial	Avoidable harm	4	29.6048	3
																										36	10	Control	-0.5	-0.5	Summer	Impersonal harm	Other-Beneficial	Avoidable harm	4	52.311	4
																										36	11	Control	-0.5	-0.5	Summer	Personal harm	Other-Beneficial	Avoidable harm	4	31.8562	7
																										36	12	Control	-0.5	-0.5	Summer	Impersonal harm	Other-Beneficial	Avoidable harm	4	62.8278	3
																										36	13	Control	-0.5	-0.5	Summer	Personal harm	Other-Beneficial	Inevitable harm	4	81.9476	3
																										36	14	Control	-0.5	-0.5	Summer	Impersonal harm	Other-Beneficial	Inevitable harm	4	56.5987	4
																										36	15	Control	-0.5	-0.5	Summer	Personal harm	Other-Beneficial	Inevitable harm	4	45.8649	6
																										36	16	Control	-0.5	-0.5	Summer	Impersonal harm	Other-Beneficial	Inevitable harm	4	85.164	4
																										37	1	Control	-0.5	-0.5	Summer	Personal harm	Self-Beneficial	Avoidable harm	6	35.8373	2
																										37	2	Control	-0.5	-0.5	Summer	Impersonal harm	Self-Beneficial	Avoidable harm	6	30.113	5
																										37	3	Control	-0.5	-0.5	Summer	Personal harm	Self-Beneficial	Avoidable harm	6	15.2047	6
																										37	4	Control	-0.5	-0.5	Summer	Impersonal harm	Self-Beneficial	Avoidable harm	6	63.0062	6
																										37	5	Control	-0.5	-0.5	Summer	Personal harm	Self-Beneficial	Inevitable harm	6	38.7937	5
																										37	6	Control	-0.5	-0.5	Summer	Impersonal harm	Self-Beneficial	Inevitable harm	6	31.1269	3
																										37	7	Control	-0.5	-0.5	Summer	Personal harm	Self-Beneficial	Inevitable harm	6	27.0335	3
																										37	8	Control	-0.5	-0.5	Summer	Impersonal harm	Self-Beneficial	Inevitable harm	6	42.8567	6
																										37	9	Control	-0.5	-0.5	Summer	Personal harm	Other-Beneficial	Avoidable harm	6	18.3425	3
																										37	10	Control	-0.5	-0.5	Summer	Impersonal harm	Other-Beneficial	Avoidable harm	6	38.7076	3
																										37	11	Control	-0.5	-0.5	Summer	Personal harm	Other-Beneficial	Avoidable harm	6	28.5173	5
																										37	12	Control	-0.5	-0.5	Summer	Impersonal harm	Other-Beneficial	Avoidable harm	6	60.2429	3
																										37	13	Control	-0.5	-0.5	Summer	Personal harm	Other-Beneficial	Inevitable harm	6	23.03	3
																										37	14	Control	-0.5	-0.5	Summer	Impersonal harm	Other-Beneficial	Inevitable harm	6	58.2579	4
																										37	15	Control	-0.5	-0.5	Summer	Personal harm	Other-Beneficial	Inevitable harm	6	19.1595	6
																										37	16	Control	-0.5	-0.5	Summer	Impersonal harm	Other-Beneficial	Inevitable harm	6	58.6497	6
																										38	1	Control	-0.5	-0.5	Summer	Personal harm	Self-Beneficial	Avoidable harm	2	52.3915	3
																										38	2	Control	-0.5	-0.5	Summer	Impersonal harm	Self-Beneficial	Avoidable harm	2	16.6189	1
																										38	3	Control	-0.5	-0.5	Summer	Personal harm	Self-Beneficial	Avoidable harm	2	62.1798	1
																										38	4	Control	-0.5	-0.5	Summer	Impersonal harm	Self-Beneficial	Avoidable harm	2	22.1066	2
																										38	5	Control	-0.5	-0.5	Summer	Personal harm	Self-Beneficial	Inevitable harm	2	23.7699	3
																										38	6	Control	-0.5	-0.5	Summer	Impersonal harm	Self-Beneficial	Inevitable harm	2	39.3002	1
																										38	7	Control	-0.5	-0.5	Summer	Personal harm	Self-Beneficial	Inevitable harm	2	52.4762	1
																										38	8	Control	-0.5	-0.5	Summer	Impersonal harm	Self-Beneficial	Inevitable harm	2	10.3355	1
																										38	9	Control	-0.5	-0.5	Summer	Personal harm	Other-Beneficial	Avoidable harm	2	14.2899	1
																										38	10	Control	-0.5	-0.5	Summer	Impersonal harm	Other-Beneficial	Avoidable harm	2	27.5735	1
																										38	11	Control	-0.5	-0.5	Summer	Personal harm	Other-Beneficial	Avoidable harm	2	41.0843	4
																										38	12	Control	-0.5	-0.5	Summer	Impersonal harm	Other-Beneficial	Avoidable harm	2	9.40706	3
																										38	13	Control	-0.5	-0.5	Summer	Personal harm	Other-Beneficial	Inevitable harm	2	73.6864	2
																										38	14	Control	-0.5	-0.5	Summer	Impersonal harm	Other-Beneficial	Inevitable harm	2	27.2355	2
																										38	15	Control	-0.5	-0.5	Summer	Personal harm	Other-Beneficial	Inevitable harm	2	52.4409	5
																										38	16	Control	-0.5	-0.5	Summer	Impersonal harm	Other-Beneficial	Inevitable harm	2	23.7145	4
																										39	1	Control	-0.5	-0.5	Summer	Personal harm	Self-Beneficial	Avoidable harm	6	40.3962	5
																										39	2	Control	-0.5	-0.5	Summer	Impersonal harm	Self-Beneficial	Avoidable harm	6	42.8709	3
																										39	3	Control	-0.5	-0.5	Summer	Personal harm	Self-Beneficial	Avoidable harm	6	36.683	3
																										39	4	Control	-0.5	-0.5	Summer	Impersonal harm	Self-Beneficial	Avoidable harm	6	56.1961	5
																										39	5	Control	-0.5	-0.5	Summer	Personal harm	Self-Beneficial	Inevitable harm	6	41.0891	5
																										39	6	Control	-0.5	-0.5	Summer	Impersonal harm	Self-Beneficial	Inevitable harm	6	48.728	3
																										39	7	Control	-0.5	-0.5	Summer	Personal harm	Self-Beneficial	Inevitable harm	6	15.8585	3
																										39	8	Control	-0.5	-0.5	Summer	Impersonal harm	Self-Beneficial	Inevitable harm	6	54.2289	2
																										39	9	Control	-0.5	-0.5	Summer	Personal harm	Other-Beneficial	Avoidable harm	6	25.632	1
																										39	10	Control	-0.5	-0.5	Summer	Impersonal harm	Other-Beneficial	Avoidable harm	6	42.313	1
																										39	11	Control	-0.5	-0.5	Summer	Personal harm	Other-Beneficial	Avoidable harm	6	40.6639	2
																										39	12	Control	-0.5	-0.5	Summer	Impersonal harm	Other-Beneficial	Avoidable harm	6	50.912	3
																										39	13	Control	-0.5	-0.5	Summer	Personal harm	Other-Beneficial	Inevitable harm	6	83.574	5
																										39	14	Control	-0.5	-0.5	Summer	Impersonal harm	Other-Beneficial	Inevitable harm	6	39.3926	5
																										39	15	Control	-0.5	-0.5	Summer	Personal harm	Other-Beneficial	Inevitable harm	6	43.1676	6
																										39	16	Control	-0.5	-0.5	Summer	Impersonal harm	Other-Beneficial	Inevitable harm	6	44.3597	6
																										40	1	Control	-0.5	-0.5	Summer	Personal harm	Self-Beneficial	Avoidable harm	6	58.7781	1
																										40	2	Control	-0.5	-0.5	Summer	Impersonal harm	Self-Beneficial	Avoidable harm	6	25.1792	1
																										40	3	Control	-0.5	-0.5	Summer	Personal harm	Self-Beneficial	Avoidable harm	6	40.9433	3
																										40	4	Control	-0.5	-0.5	Summer	Impersonal harm	Self-Beneficial	Avoidable harm	6	20.8482	5
																										40	5	Control	-0.5	-0.5	Summer	Personal harm	Self-Beneficial	Inevitable harm	6	46.7171	1
																										40	6	Control	-0.5	-0.5	Summer	Impersonal harm	Self-Beneficial	Inevitable harm	6	21.6879	1
																										40	7	Control	-0.5	-0.5	Summer	Personal harm	Self-Beneficial	Inevitable harm	6	49.9508	6
																										40	8	Control	-0.5	-0.5	Summer	Impersonal harm	Self-Beneficial	Inevitable harm	6	21.4022	6
																										40	9	Control	-0.5	-0.5	Summer	Personal harm	Other-Beneficial	Avoidable harm	6	29.6649	1
																										40	10	Control	-0.5	-0.5	Summer	Impersonal harm	Other-Beneficial	Avoidable harm	6	29.5753	1
																										40	11	Control	-0.5	-0.5	Summer	Personal harm	Other-Beneficial	Avoidable harm	6	37.8679	1
																										40	12	Control	-0.5	-0.5	Summer	Impersonal harm	Other-Beneficial	Avoidable harm	6	14.7343	1
																										40	13	Control	-0.5	-0.5	Summer	Personal harm	Other-Beneficial	Inevitable harm	6	57.1759	4
																										40	14	Control	-0.5	-0.5	Summer	Impersonal harm	Other-Beneficial	Inevitable harm	6	30.2956	1
																										40	15	Control	-0.5	-0.5	Summer	Personal harm	Other-Beneficial	Inevitable harm	6	32.0547	6
																										40	16	Control	-0.5	-0.5	Summer	Impersonal harm	Other-Beneficial	Inevitable harm	6	59.0782	6
																										41	1	Control	-0.5	-0.5	Summer	Personal harm	Self-Beneficial	Avoidable harm	6	22.2591	3
																										41	2	Control	-0.5	-0.5	Summer	Impersonal harm	Self-Beneficial	Avoidable harm	6	50.2768	3
																										41	3	Control	-0.5	-0.5	Summer	Personal harm	Self-Beneficial	Avoidable harm	6	28.401	5
																										41	4	Control	-0.5	-0.5	Summer	Impersonal harm	Self-Beneficial	Avoidable harm	6	51.8158	6
																										41	5	Control	-0.5	-0.5	Summer	Personal harm	Self-Beneficial	Inevitable harm	6	40.5153	5
																										41	6	Control	-0.5	-0.5	Summer	Impersonal harm	Self-Beneficial	Inevitable harm	6	57.8365	5
																										41	7	Control	-0.5	-0.5	Summer	Personal harm	Self-Beneficial	Inevitable harm	6	25.865	2
																										41	8	Control	-0.5	-0.5	Summer	Impersonal harm	Self-Beneficial	Inevitable harm	6	33.3889	5
																										41	9	Control	-0.5	-0.5	Summer	Personal harm	Other-Beneficial	Avoidable harm	6	18.2812	1
																										41	10	Control	-0.5	-0.5	Summer	Impersonal harm	Other-Beneficial	Avoidable harm	6	35.7224	2
																										41	11	Control	-0.5	-0.5	Summer	Personal harm	Other-Beneficial	Avoidable harm	6	83.2528	3
																										41	12	Control	-0.5	-0.5	Summer	Impersonal harm	Other-Beneficial	Avoidable harm	6	44.1865	3
																										41	13	Control	-0.5	-0.5	Summer	Personal harm	Other-Beneficial	Inevitable harm	6	60.6393	3
																										41	14	Control	-0.5	-0.5	Summer	Impersonal harm	Other-Beneficial	Inevitable harm	6	34.4767	3
																										41	15	Control	-0.5	-0.5	Summer	Personal harm	Other-Beneficial	Inevitable harm	6	38.5258	6
																										41	16	Control	-0.5	-0.5	Summer	Impersonal harm	Other-Beneficial	Inevitable harm	6	26.2973	5
																										42	1	Control	-0.5	-0.5	Summer	Personal harm	Self-Beneficial	Avoidable harm	6	34.0202	3
																										42	2	Control	-0.5	-0.5	Summer	Impersonal harm	Self-Beneficial	Avoidable harm	6	194.831	4
																										42	3	Control	-0.5	-0.5	Summer	Personal harm	Self-Beneficial	Avoidable harm	6	76.2331	2
																										42	4	Control	-0.5	-0.5	Summer	Impersonal harm	Self-Beneficial	Avoidable harm	6	109.784	5
																										42	5	Control	-0.5	-0.5	Summer	Personal harm	Self-Beneficial	Inevitable harm	6	34.2866	3
																										42	6	Control	-0.5	-0.5	Summer	Impersonal harm	Self-Beneficial	Inevitable harm	6	49.9356	4
																										42	7	Control	-0.5	-0.5	Summer	Personal harm	Self-Beneficial	Inevitable harm	6	122.558	2
																										42	8	Control	-0.5	-0.5	Summer	Impersonal harm	Self-Beneficial	Inevitable harm	6	86.7842	6
																										42	9	Control	-0.5	-0.5	Summer	Personal harm	Other-Beneficial	Avoidable harm	6	49.3745	1
																										42	10	Control	-0.5	-0.5	Summer	Impersonal harm	Other-Beneficial	Avoidable harm	6	35.5655	1
																										42	11	Control	-0.5	-0.5	Summer	Personal harm	Other-Beneficial	Avoidable harm	6	33.3321	1
																										42	12	Control	-0.5	-0.5	Summer	Impersonal harm	Other-Beneficial	Avoidable harm	6	115.272	1
																										42	13	Control	-0.5	-0.5	Summer	Personal harm	Other-Beneficial	Inevitable harm	6	155.189	3
																										42	14	Control	-0.5	-0.5	Summer	Impersonal harm	Other-Beneficial	Inevitable harm	6	90.4658	6
																										42	15	Control	-0.5	-0.5	Summer	Personal harm	Other-Beneficial	Inevitable harm	6	68.8423	5
																										42	16	Control	-0.5	-0.5	Summer	Impersonal harm	Other-Beneficial	Inevitable harm	6	46.0378	5
																										43	1	Control	-0.5	-0.5	Winter	Personal harm	Self-Beneficial	Avoidable harm	3	12.8092	3
																										43	2	Control	-0.5	-0.5	Winter	Impersonal harm	Self-Beneficial	Avoidable harm	3	62.5982	4
																										43	3	Control	-0.5	-0.5	Winter	Personal harm	Self-Beneficial	Avoidable harm	3	39.1729	4
																										43	4	Control	-0.5	-0.5	Winter	Impersonal harm	Self-Beneficial	Avoidable harm	3	26.8111	4
																										43	5	Control	-0.5	-0.5	Winter	Personal harm	Self-Beneficial	Inevitable harm	3	19.9983	5
																										43	6	Control	-0.5	-0.5	Winter	Impersonal harm	Self-Beneficial	Inevitable harm	3	46.1376	5
																										43	7	Control	-0.5	-0.5	Winter	Personal harm	Self-Beneficial	Inevitable harm	3	19.025	3
																										43	8	Control	-0.5	-0.5	Winter	Impersonal harm	Self-Beneficial	Inevitable harm	3	31.2611	5
																										43	9	Control	-0.5	-0.5	Winter	Personal harm	Other-Beneficial	Avoidable harm	3	18.6225	2
																										43	10	Control	-0.5	-0.5	Winter	Impersonal harm	Other-Beneficial	Avoidable harm	3	57.5715	3
																										43	11	Control	-0.5	-0.5	Winter	Personal harm	Other-Beneficial	Avoidable harm	3	44.7188	2
																										43	12	Control	-0.5	-0.5	Winter	Impersonal harm	Other-Beneficial	Avoidable harm	3	18.9812	4
																										43	13	Control	-0.5	-0.5	Winter	Personal harm	Other-Beneficial	Inevitable harm	3	74.2532	3
																										43	14	Control	-0.5	-0.5	Winter	Impersonal harm	Other-Beneficial	Inevitable harm	3	50.2475	5
																										43	15	Control	-0.5	-0.5	Winter	Personal harm	Other-Beneficial	Inevitable harm	3	41.8958	6
																										43	16	Control	-0.5	-0.5	Winter	Impersonal harm	Other-Beneficial	Inevitable harm	3	29.6374	7
																										44	1	Control	-0.5	-0.5	Winter	Personal harm	Self-Beneficial	Avoidable harm	6	117.246	5
																										44	2	Control	-0.5	-0.5	Winter	Impersonal harm	Self-Beneficial	Avoidable harm	6	40.4149	6
																										44	3	Control	-0.5	-0.5	Winter	Personal harm	Self-Beneficial	Avoidable harm	6	34.281	5
																										44	4	Control	-0.5	-0.5	Winter	Impersonal harm	Self-Beneficial	Avoidable harm	6	112.424	5
																										44	5	Control	-0.5	-0.5	Winter	Personal harm	Self-Beneficial	Inevitable harm	6	85.5368	2
																										44	6	Control	-0.5	-0.5	Winter	Impersonal harm	Self-Beneficial	Inevitable harm	6	67.4702	6
																										44	7	Control	-0.5	-0.5	Winter	Personal harm	Self-Beneficial	Inevitable harm	6	19.9437	4
																										44	8	Control	-0.5	-0.5	Winter	Impersonal harm	Self-Beneficial	Inevitable harm	6	55.7564	3
																										44	9	Control	-0.5	-0.5	Winter	Personal harm	Other-Beneficial	Avoidable harm	6	54.3857	1
																										44	10	Control	-0.5	-0.5	Winter	Impersonal harm	Other-Beneficial	Avoidable harm	6	41.4263	1
																										44	11	Control	-0.5	-0.5	Winter	Personal harm	Other-Beneficial	Avoidable harm	6	94.0374	4
																										44	12	Control	-0.5	-0.5	Winter	Impersonal harm	Other-Beneficial	Avoidable harm	6	51.9961	6
																										44	13	Control	-0.5	-0.5	Winter	Personal harm	Other-Beneficial	Inevitable harm	6	119.281	5
																										44	14	Control	-0.5	-0.5	Winter	Impersonal harm	Other-Beneficial	Inevitable harm	6	90.2529	5
																										44	15	Control	-0.5	-0.5	Winter	Personal harm	Other-Beneficial	Inevitable harm	6	78.763	7
																										44	16	Control	-0.5	-0.5	Winter	Impersonal harm	Other-Beneficial	Inevitable harm	6	34.0804	7
																										45	1	Control	-0.5	-0.5	Winter	Personal harm	Self-Beneficial	Avoidable harm	6	81.2524	5
																										45	2	Control	-0.5	-0.5	Winter	Impersonal harm	Self-Beneficial	Avoidable harm	6	76.691	5
																										45	3	Control	-0.5	-0.5	Winter	Personal harm	Self-Beneficial	Avoidable harm	6	43.471	1
																										45	4	Control	-0.5	-0.5	Winter	Impersonal harm	Self-Beneficial	Avoidable harm	6	102.829	7
																										45	5	Control	-0.5	-0.5	Winter	Personal harm	Self-Beneficial	Inevitable harm	6	65.6669	3
																										45	6	Control	-0.5	-0.5	Winter	Impersonal harm	Self-Beneficial	Inevitable harm	6	15.2393	2
																										45	7	Control	-0.5	-0.5	Winter	Personal harm	Self-Beneficial	Inevitable harm	6	28.8489	6
																										45	8	Control	-0.5	-0.5	Winter	Impersonal harm	Self-Beneficial	Inevitable harm	6	84.7058	6
																										45	9	Control	-0.5	-0.5	Winter	Personal harm	Other-Beneficial	Avoidable harm	6	69.4533	1
																										45	10	Control	-0.5	-0.5	Winter	Impersonal harm	Other-Beneficial	Avoidable harm	6	106.684	3
																										45	11	Control	-0.5	-0.5	Winter	Personal harm	Other-Beneficial	Avoidable harm	6	96.086	2
																										45	12	Control	-0.5	-0.5	Winter	Impersonal harm	Other-Beneficial	Avoidable harm	6	56.4456	2
																										45	13	Control	-0.5	-0.5	Winter	Personal harm	Other-Beneficial	Inevitable harm	6	136.824	2
																										45	14	Control	-0.5	-0.5	Winter	Impersonal harm	Other-Beneficial	Inevitable harm	6	114.374	4
																										45	15	Control	-0.5	-0.5	Winter	Personal harm	Other-Beneficial	Inevitable harm	6	79.8232	6
																										45	16	Control	-0.5	-0.5	Winter	Impersonal harm	Other-Beneficial	Inevitable harm	6	74.7371	3
																										46	1	Control	-0.5	-0.5	Winter	Personal harm	Self-Beneficial	Avoidable harm	3	27.362	1
																										46	2	Control	-0.5	-0.5	Winter	Impersonal harm	Self-Beneficial	Avoidable harm	3	52.0572	3
																										46	3	Control	-0.5	-0.5	Winter	Personal harm	Self-Beneficial	Avoidable harm	3	52.077	2
																										46	4	Control	-0.5	-0.5	Winter	Impersonal harm	Self-Beneficial	Avoidable harm	3	29.614	5
																										46	5	Control	-0.5	-0.5	Winter	Personal harm	Self-Beneficial	Inevitable harm	3	37.7766	5
																										46	6	Control	-0.5	-0.5	Winter	Impersonal harm	Self-Beneficial	Inevitable harm	3	28.1846	3
																										46	7	Control	-0.5	-0.5	Winter	Personal harm	Self-Beneficial	Inevitable harm	3	28.6959	5
																										46	8	Control	-0.5	-0.5	Winter	Impersonal harm	Self-Beneficial	Inevitable harm	3	29.7019	6
																										46	9	Control	-0.5	-0.5	Winter	Personal harm	Other-Beneficial	Avoidable harm	3	15.5911	1
																										46	10	Control	-0.5	-0.5	Winter	Impersonal harm	Other-Beneficial	Avoidable harm	3	52.9598	5
																										46	11	Control	-0.5	-0.5	Winter	Personal harm	Other-Beneficial	Avoidable harm	3	17.4653	2
																										46	12	Control	-0.5	-0.5	Winter	Impersonal harm	Other-Beneficial	Avoidable harm	3	28.0785	1
																										46	13	Control	-0.5	-0.5	Winter	Personal harm	Other-Beneficial	Inevitable harm	3	62.1233	2
																										46	14	Control	-0.5	-0.5	Winter	Impersonal harm	Other-Beneficial	Inevitable harm	3	39.791	5
																										46	15	Control	-0.5	-0.5	Winter	Personal harm	Other-Beneficial	Inevitable harm	3	29.7656	6
																										46	16	Control	-0.5	-0.5	Winter	Impersonal harm	Other-Beneficial	Inevitable harm	3	29.5632	6
																										47	1	Control	-0.5	-0.5	Winter	Personal harm	Self-Beneficial	Avoidable harm	7	126.998	3
																										47	2	Control	-0.5	-0.5	Winter	Impersonal harm	Self-Beneficial	Avoidable harm	7	53.8194	2
																										47	3	Control	-0.5	-0.5	Winter	Personal harm	Self-Beneficial	Avoidable harm	7	133.49	5
																										47	4	Control	-0.5	-0.5	Winter	Impersonal harm	Self-Beneficial	Avoidable harm	7	20.9188	3
																										47	5	Control	-0.5	-0.5	Winter	Personal harm	Self-Beneficial	Inevitable harm	7	23.9674	2
																										47	6	Control	-0.5	-0.5	Winter	Impersonal harm	Self-Beneficial	Inevitable harm	7	115.04	2
																										47	7	Control	-0.5	-0.5	Winter	Personal harm	Self-Beneficial	Inevitable harm	7	82.3716	2
																										47	8	Control	-0.5	-0.5	Winter	Impersonal harm	Self-Beneficial	Inevitable harm	7	22.2124	2
																										47	9	Control	-0.5	-0.5	Winter	Personal harm	Other-Beneficial	Avoidable harm	7	20.9465	2
																										47	10	Control	-0.5	-0.5	Winter	Impersonal harm	Other-Beneficial	Avoidable harm	7	43.6279	2
																										47	11	Control	-0.5	-0.5	Winter	Personal harm	Other-Beneficial	Avoidable harm	7	34.2156	3
																										47	12	Control	-0.5	-0.5	Winter	Impersonal harm	Other-Beneficial	Avoidable harm	7	100.73	3
																										47	13	Control	-0.5	-0.5	Winter	Personal harm	Other-Beneficial	Inevitable harm	7	36.9379	2
																										47	14	Control	-0.5	-0.5	Winter	Impersonal harm	Other-Beneficial	Inevitable harm	7	123.482	2
																										47	15	Control	-0.5	-0.5	Winter	Personal harm	Other-Beneficial	Inevitable harm	7	24.366	7
																										47	16	Control	-0.5	-0.5	Winter	Impersonal harm	Other-Beneficial	Inevitable harm	7	49.7115	6
																										48	1	Control	-0.5	-0.5	Winter	Personal harm	Self-Beneficial	Avoidable harm	5	61.778	6
																										48	2	Control	-0.5	-0.5	Winter	Impersonal harm	Self-Beneficial	Avoidable harm	5	42.6481	6
																										48	3	Control	-0.5	-0.5	Winter	Personal harm	Self-Beneficial	Avoidable harm	5	45.7533	6
																										48	4	Control	-0.5	-0.5	Winter	Impersonal harm	Self-Beneficial	Avoidable harm	5	30.0893	6
																										48	5	Control	-0.5	-0.5	Winter	Personal harm	Self-Beneficial	Inevitable harm	5	18.9923	7
																										48	6	Control	-0.5	-0.5	Winter	Impersonal harm	Self-Beneficial	Inevitable harm	5	38.486	7
																										48	7	Control	-0.5	-0.5	Winter	Personal harm	Self-Beneficial	Inevitable harm	5	31.2724	5
																										48	8	Control	-0.5	-0.5	Winter	Impersonal harm	Self-Beneficial	Inevitable harm	5	46.2125	5
																										48	9	Control	-0.5	-0.5	Winter	Personal harm	Other-Beneficial	Avoidable harm	5	64.1685	6
																										48	10	Control	-0.5	-0.5	Winter	Impersonal harm	Other-Beneficial	Avoidable harm	5	30.2657	6
																										48	11	Control	-0.5	-0.5	Winter	Personal harm	Other-Beneficial	Avoidable harm	5	31.9111	7
																										48	12	Control	-0.5	-0.5	Winter	Impersonal harm	Other-Beneficial	Avoidable harm	5	30.9849	7
																										48	13	Control	-0.5	-0.5	Winter	Personal harm	Other-Beneficial	Inevitable harm	5	28.1223	7
																										48	14	Control	-0.5	-0.5	Winter	Impersonal harm	Other-Beneficial	Inevitable harm	5	50.3169	7
																										48	15	Control	-0.5	-0.5	Winter	Personal harm	Other-Beneficial	Inevitable harm	5	35.0247	7
																										48	16	Control	-0.5	-0.5	Winter	Impersonal harm	Other-Beneficial	Inevitable harm	5	34.8414	7
																										49	1	Control	-0.5	-0.5	Winter	Personal harm	Self-Beneficial	Avoidable harm	5	48.0669	2
																										49	2	Control	-0.5	-0.5	Winter	Impersonal harm	Self-Beneficial	Avoidable harm	5	20.7764	2
																										49	3	Control	-0.5	-0.5	Winter	Personal harm	Self-Beneficial	Avoidable harm	5	19.9796	5
																										49	4	Control	-0.5	-0.5	Winter	Impersonal harm	Self-Beneficial	Avoidable harm	5	43.9072	3
																										49	5	Control	-0.5	-0.5	Winter	Personal harm	Self-Beneficial	Inevitable harm	5	14.4843	1
																										49	6	Control	-0.5	-0.5	Winter	Impersonal harm	Self-Beneficial	Inevitable harm	5	31.751	1
																										49	7	Control	-0.5	-0.5	Winter	Personal harm	Self-Beneficial	Inevitable harm	5	24.1952	2
																										49	8	Control	-0.5	-0.5	Winter	Impersonal harm	Self-Beneficial	Inevitable harm	5	20.2733	3
																										49	9	Control	-0.5	-0.5	Winter	Personal harm	Other-Beneficial	Avoidable harm	5	22.806	1
																										49	10	Control	-0.5	-0.5	Winter	Impersonal harm	Other-Beneficial	Avoidable harm	5	38.1269	1
																										49	11	Control	-0.5	-0.5	Winter	Personal harm	Other-Beneficial	Avoidable harm	5	20.9571	2
																										49	12	Control	-0.5	-0.5	Winter	Impersonal harm	Other-Beneficial	Avoidable harm	5	31.031	3
																										49	13	Control	-0.5	-0.5	Winter	Personal harm	Other-Beneficial	Inevitable harm	5	32.3055	5
																										49	14	Control	-0.5	-0.5	Winter	Impersonal harm	Other-Beneficial	Inevitable harm	5	80.8822	5
																										49	15	Control	-0.5	-0.5	Winter	Personal harm	Other-Beneficial	Inevitable harm	5	29.7118	5
																										49	16	Control	-0.5	-0.5	Winter	Impersonal harm	Other-Beneficial	Inevitable harm	5	36.7311	6
																										50	1	Control	-0.5	-0.5	Winter	Personal harm	Self-Beneficial	Avoidable harm	3	58.4198	5
																										50	2	Control	-0.5	-0.5	Winter	Impersonal harm	Self-Beneficial	Avoidable harm	3	10.1559	1
																										50	3	Control	-0.5	-0.5	Winter	Personal harm	Self-Beneficial	Avoidable harm	3	21.4907	5
																										50	4	Control	-0.5	-0.5	Winter	Impersonal harm	Self-Beneficial	Avoidable harm	3	20.6296	1
																										50	5	Control	-0.5	-0.5	Winter	Personal harm	Self-Beneficial	Inevitable harm	3	24.8349	2
																										50	6	Control	-0.5	-0.5	Winter	Impersonal harm	Self-Beneficial	Inevitable harm	3	33.2809	2
																										50	7	Control	-0.5	-0.5	Winter	Personal harm	Self-Beneficial	Inevitable harm	3	17.1508	4
																										50	8	Control	-0.5	-0.5	Winter	Impersonal harm	Self-Beneficial	Inevitable harm	3	34.7314	2
																										50	9	Control	-0.5	-0.5	Winter	Personal harm	Other-Beneficial	Avoidable harm	3	15.8889	1
																										50	10	Control	-0.5	-0.5	Winter	Impersonal harm	Other-Beneficial	Avoidable harm	3	34.9184	1
																										50	11	Control	-0.5	-0.5	Winter	Personal harm	Other-Beneficial	Avoidable harm	3	13.9907	1
																										50	12	Control	-0.5	-0.5	Winter	Impersonal harm	Other-Beneficial	Avoidable harm	3	31.824	1
																										50	13	Control	-0.5	-0.5	Winter	Personal harm	Other-Beneficial	Inevitable harm	3	9.63026	6
																										50	14	Control	-0.5	-0.5	Winter	Impersonal harm	Other-Beneficial	Inevitable harm	3	49.1369	2
																										50	15	Control	-0.5	-0.5	Winter	Personal harm	Other-Beneficial	Inevitable harm	3	11.7084	6
																										50	16	Control	-0.5	-0.5	Winter	Impersonal harm	Other-Beneficial	Inevitable harm	3	50.9578	2
																										51	1	Control	-0.5	-0.5	Winter	Personal harm	Self-Beneficial	Avoidable harm	3	61.3575	2
																										51	2	Control	-0.5	-0.5	Winter	Impersonal harm	Self-Beneficial	Avoidable harm	3	31.1651	5
																										51	3	Control	-0.5	-0.5	Winter	Personal harm	Self-Beneficial	Avoidable harm	3	42.9433	3
																										51	4	Control	-0.5	-0.5	Winter	Impersonal harm	Self-Beneficial	Avoidable harm	3	38.9276	5
																										51	5	Control	-0.5	-0.5	Winter	Personal harm	Self-Beneficial	Inevitable harm	3	18.4692	1
																										51	6	Control	-0.5	-0.5	Winter	Impersonal harm	Self-Beneficial	Inevitable harm	3	57.6914	1
																										51	7	Control	-0.5	-0.5	Winter	Personal harm	Self-Beneficial	Inevitable harm	3	31.4976	6
																										51	8	Control	-0.5	-0.5	Winter	Impersonal harm	Self-Beneficial	Inevitable harm	3	59.641	7
																										51	9	Control	-0.5	-0.5	Winter	Personal harm	Other-Beneficial	Avoidable harm	3	32.5465	1
																										51	10	Control	-0.5	-0.5	Winter	Impersonal harm	Other-Beneficial	Avoidable harm	3	20.6465	1
																										51	11	Control	-0.5	-0.5	Winter	Personal harm	Other-Beneficial	Avoidable harm	3	26.8339	4
																										51	12	Control	-0.5	-0.5	Winter	Impersonal harm	Other-Beneficial	Avoidable harm	3	52.2256	5
																										51	13	Control	-0.5	-0.5	Winter	Personal harm	Other-Beneficial	Inevitable harm	3	51.8771	4
																										51	14	Control	-0.5	-0.5	Winter	Impersonal harm	Other-Beneficial	Inevitable harm	3	96.7162	4
																										51	15	Control	-0.5	-0.5	Winter	Personal harm	Other-Beneficial	Inevitable harm	3	54.2403	7
																										51	16	Control	-0.5	-0.5	Winter	Impersonal harm	Other-Beneficial	Inevitable harm	3	49.0086	7
																										52	1	Control	-0.5	-0.5	Winter	Personal harm	Self-Beneficial	Avoidable harm	2	64.8857	1
																										52	2	Control	-0.5	-0.5	Winter	Impersonal harm	Self-Beneficial	Avoidable harm	2	21.3799	2
																										52	3	Control	-0.5	-0.5	Winter	Personal harm	Self-Beneficial	Avoidable harm	2	27.0133	4
																										52	4	Control	-0.5	-0.5	Winter	Impersonal harm	Self-Beneficial	Avoidable harm	2	60.3571	5
																										52	5	Control	-0.5	-0.5	Winter	Personal harm	Self-Beneficial	Inevitable harm	2	63.8914	5
																										52	6	Control	-0.5	-0.5	Winter	Impersonal harm	Self-Beneficial	Inevitable harm	2	32.3649	1
																										52	7	Control	-0.5	-0.5	Winter	Personal harm	Self-Beneficial	Inevitable harm	2	70.7343	2
																										52	8	Control	-0.5	-0.5	Winter	Impersonal harm	Self-Beneficial	Inevitable harm	2	26.967	5
																										52	9	Control	-0.5	-0.5	Winter	Personal harm	Other-Beneficial	Avoidable harm	2	27.2488	1
																										52	10	Control	-0.5	-0.5	Winter	Impersonal harm	Other-Beneficial	Avoidable harm	2	50.2275	2
																										52	11	Control	-0.5	-0.5	Winter	Personal harm	Other-Beneficial	Avoidable harm	2	23.2164	6
																										52	12	Control	-0.5	-0.5	Winter	Impersonal harm	Other-Beneficial	Avoidable harm	2	42.3139	6
																										52	13	Control	-0.5	-0.5	Winter	Personal harm	Other-Beneficial	Inevitable harm	2	65.5889	6
																										52	14	Control	-0.5	-0.5	Winter	Impersonal harm	Other-Beneficial	Inevitable harm	2	118.944	2
																										52	15	Control	-0.5	-0.5	Winter	Personal harm	Other-Beneficial	Inevitable harm	2	75.7192	5
																										52	16	Control	-0.5	-0.5	Winter	Impersonal harm	Other-Beneficial	Inevitable harm	2	32.1108	6
																										53	1	Control	-0.5	-0.5	Winter	Personal harm	Self-Beneficial	Avoidable harm	5	27.1715	2
																										53	2	Control	-0.5	-0.5	Winter	Impersonal harm	Self-Beneficial	Avoidable harm	5	58.7206	3
																										53	3	Control	-0.5	-0.5	Winter	Personal harm	Self-Beneficial	Avoidable harm	5	25.8623	3
																										53	4	Control	-0.5	-0.5	Winter	Impersonal harm	Self-Beneficial	Avoidable harm	5	77.0489	5
																										53	5	Control	-0.5	-0.5	Winter	Personal harm	Self-Beneficial	Inevitable harm	5	29.9099	3
																										53	6	Control	-0.5	-0.5	Winter	Impersonal harm	Self-Beneficial	Inevitable harm	5	57.73	4
																										53	7	Control	-0.5	-0.5	Winter	Personal harm	Self-Beneficial	Inevitable harm	5	18.8676	2
																										53	8	Control	-0.5	-0.5	Winter	Impersonal harm	Self-Beneficial	Inevitable harm	5	69.4092	4
																										53	9	Control	-0.5	-0.5	Winter	Personal harm	Other-Beneficial	Avoidable harm	5	24.1467	1
																										53	10	Control	-0.5	-0.5	Winter	Impersonal harm	Other-Beneficial	Avoidable harm	5	46.4919	1
																										53	11	Control	-0.5	-0.5	Winter	Personal harm	Other-Beneficial	Avoidable harm	5	25.2771	2
																										53	12	Control	-0.5	-0.5	Winter	Impersonal harm	Other-Beneficial	Avoidable harm	5	79.483	5
																										53	13	Control	-0.5	-0.5	Winter	Personal harm	Other-Beneficial	Inevitable harm	5	83.2537	4
																										53	14	Control	-0.5	-0.5	Winter	Impersonal harm	Other-Beneficial	Inevitable harm	5	58.5724	5
																										53	15	Control	-0.5	-0.5	Winter	Personal harm	Other-Beneficial	Inevitable harm	5	29.1241	5
																										53	16	Control	-0.5	-0.5	Winter	Impersonal harm	Other-Beneficial	Inevitable harm	5	77.5733	6
																										54	1	Control	-0.5	-0.5	Winter	Personal harm	Self-Beneficial	Avoidable harm	6	58.2254	3
																										54	2	Control	-0.5	-0.5	Winter	Impersonal harm	Self-Beneficial	Avoidable harm	6	62.9525	3
																										54	3	Control	-0.5	-0.5	Winter	Personal harm	Self-Beneficial	Avoidable harm	6	58.5343	4
																										54	4	Control	-0.5	-0.5	Winter	Impersonal harm	Self-Beneficial	Avoidable harm	6	27.3338	7
																										54	5	Control	-0.5	-0.5	Winter	Personal harm	Self-Beneficial	Inevitable harm	6	59.0417	2
																										54	6	Control	-0.5	-0.5	Winter	Impersonal harm	Self-Beneficial	Inevitable harm	6	30.2616	4
																										54	7	Control	-0.5	-0.5	Winter	Personal harm	Self-Beneficial	Inevitable harm	6	24.4963	2
																										54	8	Control	-0.5	-0.5	Winter	Impersonal harm	Self-Beneficial	Inevitable harm	6	70.2183	5
																										54	9	Control	-0.5	-0.5	Winter	Personal harm	Other-Beneficial	Avoidable harm	6	16.6072	1
																										54	10	Control	-0.5	-0.5	Winter	Impersonal harm	Other-Beneficial	Avoidable harm	6	49.8964	1
																										54	11	Control	-0.5	-0.5	Winter	Personal harm	Other-Beneficial	Avoidable harm	6	36.9105	5
																										54	12	Control	-0.5	-0.5	Winter	Impersonal harm	Other-Beneficial	Avoidable harm	6	75.3405	4
																										54	13	Control	-0.5	-0.5	Winter	Personal harm	Other-Beneficial	Inevitable harm	6	104.943	4
																										54	14	Control	-0.5	-0.5	Winter	Impersonal harm	Other-Beneficial	Inevitable harm	6	54.5891	6
																										54	15	Control	-0.5	-0.5	Winter	Personal harm	Other-Beneficial	Inevitable harm	6	65.4712	7
																										54	16	Control	-0.5	-0.5	Winter	Impersonal harm	Other-Beneficial	Inevitable harm	6	59.6038	7
																										55	1	Control	-0.5	-0.5	Winter	Personal harm	Self-Beneficial	Avoidable harm	5	30.7529	1
																										55	2	Control	-0.5	-0.5	Winter	Impersonal harm	Self-Beneficial	Avoidable harm	5	39.8755	3
																										55	3	Control	-0.5	-0.5	Winter	Personal harm	Self-Beneficial	Avoidable harm	5	30.4956	2
																										55	4	Control	-0.5	-0.5	Winter	Impersonal harm	Self-Beneficial	Avoidable harm	5	28.0481	1
																										55	5	Control	-0.5	-0.5	Winter	Personal harm	Self-Beneficial	Inevitable harm	5	44.4874	2
																										55	6	Control	-0.5	-0.5	Winter	Impersonal harm	Self-Beneficial	Inevitable harm	5	27.9891	1
																										55	7	Control	-0.5	-0.5	Winter	Personal harm	Self-Beneficial	Inevitable harm	5	11.8602	1
																										55	8	Control	-0.5	-0.5	Winter	Impersonal harm	Self-Beneficial	Inevitable harm	5	33.698	3
																										55	9	Control	-0.5	-0.5	Winter	Personal harm	Other-Beneficial	Avoidable harm	5	19.4544	1
																										55	10	Control	-0.5	-0.5	Winter	Impersonal harm	Other-Beneficial	Avoidable harm	5	42.3582	2
																										55	11	Control	-0.5	-0.5	Winter	Personal harm	Other-Beneficial	Avoidable harm	5	31.8125	3
																										55	12	Control	-0.5	-0.5	Winter	Impersonal harm	Other-Beneficial	Avoidable harm	5	22.3264	3
																										55	13	Control	-0.5	-0.5	Winter	Personal harm	Other-Beneficial	Inevitable harm	5	45.8038	3
																										55	14	Control	-0.5	-0.5	Winter	Impersonal harm	Other-Beneficial	Inevitable harm	5	57.6904	4
																										55	15	Control	-0.5	-0.5	Winter	Personal harm	Other-Beneficial	Inevitable harm	5	29.2908	3
																										55	16	Control	-0.5	-0.5	Winter	Impersonal harm	Other-Beneficial	Inevitable harm	5	33.9451	2
																										56	1	Hot	-0.5	0.5	Summer	Personal harm	Self-Beneficial	Avoidable harm	3	14.1165	4
																										56	2	Hot	-0.5	0.5	Summer	Impersonal harm	Self-Beneficial	Avoidable harm	3	46.0911	6
																										56	3	Hot	-0.5	0.5	Summer	Personal harm	Self-Beneficial	Avoidable harm	3	55.3934	5
																										56	4	Hot	-0.5	0.5	Summer	Impersonal harm	Self-Beneficial	Avoidable harm	3	35.7463	6
																										56	5	Hot	-0.5	0.5	Summer	Personal harm	Self-Beneficial	Inevitable harm	3	18.2629	4
																										56	6	Hot	-0.5	0.5	Summer	Impersonal harm	Self-Beneficial	Inevitable harm	3	54.0569	3
																										56	7	Hot	-0.5	0.5	Summer	Personal harm	Self-Beneficial	Inevitable harm	3	32.7984	3
																										56	8	Hot	-0.5	0.5	Summer	Impersonal harm	Self-Beneficial	Inevitable harm	3	24.0644	6
																										56	9	Hot	-0.5	0.5	Summer	Personal harm	Other-Beneficial	Avoidable harm	3	70.6909	2
																										56	10	Hot	-0.5	0.5	Summer	Impersonal harm	Other-Beneficial	Avoidable harm	3	33.6995	5
																										56	11	Hot	-0.5	0.5	Summer	Personal harm	Other-Beneficial	Avoidable harm	3	64.3526	5
																										56	12	Hot	-0.5	0.5	Summer	Impersonal harm	Other-Beneficial	Avoidable harm	3	38.6102	6
																										56	13	Hot	-0.5	0.5	Summer	Personal harm	Other-Beneficial	Inevitable harm	3	21.9688	2
																										56	14	Hot	-0.5	0.5	Summer	Impersonal harm	Other-Beneficial	Inevitable harm	3	56.6889	6
																										56	15	Hot	-0.5	0.5	Summer	Personal harm	Other-Beneficial	Inevitable harm	3	61.4704	6
																										56	16	Hot	-0.5	0.5	Summer	Impersonal harm	Other-Beneficial	Inevitable harm	3	17.8951	7
																										57	1	Hot	-0.5	0.5	Summer	Personal harm	Self-Beneficial	Avoidable harm	6	10.018	3
																										57	2	Hot	-0.5	0.5	Summer	Impersonal harm	Self-Beneficial	Avoidable harm	6	33.8573	5
																										57	3	Hot	-0.5	0.5	Summer	Personal harm	Self-Beneficial	Avoidable harm	6	65.8998	3
																										57	4	Hot	-0.5	0.5	Summer	Impersonal harm	Self-Beneficial	Avoidable harm	6	17.7967	6
																										57	5	Hot	-0.5	0.5	Summer	Personal harm	Self-Beneficial	Inevitable harm	6	11.9833	4
																										57	6	Hot	-0.5	0.5	Summer	Impersonal harm	Self-Beneficial	Inevitable harm	6	37.3116	6
																										57	7	Hot	-0.5	0.5	Summer	Personal harm	Self-Beneficial	Inevitable harm	6	7.135	2
																										57	8	Hot	-0.5	0.5	Summer	Impersonal harm	Self-Beneficial	Inevitable harm	6	35.8728	5
																										57	9	Hot	-0.5	0.5	Summer	Personal harm	Other-Beneficial	Avoidable harm	6	8.14881	1
																										57	10	Hot	-0.5	0.5	Summer	Impersonal harm	Other-Beneficial	Avoidable harm	6	21.9578	5
																										57	11	Hot	-0.5	0.5	Summer	Personal harm	Other-Beneficial	Avoidable harm	6	17.2323	1
																										57	12	Hot	-0.5	0.5	Summer	Impersonal harm	Other-Beneficial	Avoidable harm	6	28.3397	4
																										57	13	Hot	-0.5	0.5	Summer	Personal harm	Other-Beneficial	Inevitable harm	6	22.4173	3
																										57	14	Hot	-0.5	0.5	Summer	Impersonal harm	Other-Beneficial	Inevitable harm	6	51.8525	6
																										57	15	Hot	-0.5	0.5	Summer	Personal harm	Other-Beneficial	Inevitable harm	6	28.5591	3
																										57	16	Hot	-0.5	0.5	Summer	Impersonal harm	Other-Beneficial	Inevitable harm	6	35.9503	6
																										58	1	Hot	-0.5	0.5	Summer	Personal harm	Self-Beneficial	Avoidable harm	7	20.5113	2
																										58	2	Hot	-0.5	0.5	Summer	Impersonal harm	Self-Beneficial	Avoidable harm	7	113.375	2
																										58	3	Hot	-0.5	0.5	Summer	Personal harm	Self-Beneficial	Avoidable harm	7	47.3426	5
																										58	4	Hot	-0.5	0.5	Summer	Impersonal harm	Self-Beneficial	Avoidable harm	7	20.7787	6
																										58	5	Hot	-0.5	0.5	Summer	Personal harm	Self-Beneficial	Inevitable harm	7	83.8519	5
																										58	6	Hot	-0.5	0.5	Summer	Impersonal harm	Self-Beneficial	Inevitable harm	7	31.2449	3
																										58	7	Hot	-0.5	0.5	Summer	Personal harm	Self-Beneficial	Inevitable harm	7	37.8956	5
																										58	8	Hot	-0.5	0.5	Summer	Impersonal harm	Self-Beneficial	Inevitable harm	7	26.2291	6
																										58	9	Hot	-0.5	0.5	Summer	Personal harm	Other-Beneficial	Avoidable harm	7	49.2405	2
																										58	10	Hot	-0.5	0.5	Summer	Impersonal harm	Other-Beneficial	Avoidable harm	7	24.2026	6
																										58	11	Hot	-0.5	0.5	Summer	Personal harm	Other-Beneficial	Avoidable harm	7	20.6813	5
																										58	12	Hot	-0.5	0.5	Summer	Impersonal harm	Other-Beneficial	Avoidable harm	7	75.2679	5
																										58	13	Hot	-0.5	0.5	Summer	Personal harm	Other-Beneficial	Inevitable harm	7	16.6867	3
																										58	14	Hot	-0.5	0.5	Summer	Impersonal harm	Other-Beneficial	Inevitable harm	7	105.727	6
																										58	15	Hot	-0.5	0.5	Summer	Personal harm	Other-Beneficial	Inevitable harm	7	40.7466	6
																										58	16	Hot	-0.5	0.5	Summer	Impersonal harm	Other-Beneficial	Inevitable harm	7	73.5703	6
																										59	1	Hot	-0.5	0.5	Summer	Personal harm	Self-Beneficial	Avoidable harm	6	86.2495	5
																										59	2	Hot	-0.5	0.5	Summer	Impersonal harm	Self-Beneficial	Avoidable harm	6	45.441	6
																										59	3	Hot	-0.5	0.5	Summer	Personal harm	Self-Beneficial	Avoidable harm	6	49.8929	5
																										59	4	Hot	-0.5	0.5	Summer	Impersonal harm	Self-Beneficial	Avoidable harm	6	36.4287	6
																										59	5	Hot	-0.5	0.5	Summer	Personal harm	Self-Beneficial	Inevitable harm	6	43.3599	5
																										59	6	Hot	-0.5	0.5	Summer	Impersonal harm	Self-Beneficial	Inevitable harm	6	48.0246	5
																										59	7	Hot	-0.5	0.5	Summer	Personal harm	Self-Beneficial	Inevitable harm	6	35.4645	6
																										59	8	Hot	-0.5	0.5	Summer	Impersonal harm	Self-Beneficial	Inevitable harm	6	20.7111	6
																										59	9	Hot	-0.5	0.5	Summer	Personal harm	Other-Beneficial	Avoidable harm	6	31.7975	2
																										59	10	Hot	-0.5	0.5	Summer	Impersonal harm	Other-Beneficial	Avoidable harm	6	27.798	5
																										59	11	Hot	-0.5	0.5	Summer	Personal harm	Other-Beneficial	Avoidable harm	6	33.3441	3
																										59	12	Hot	-0.5	0.5	Summer	Impersonal harm	Other-Beneficial	Avoidable harm	6	57.1384	4
																										59	13	Hot	-0.5	0.5	Summer	Personal harm	Other-Beneficial	Inevitable harm	6	88.1789	6
																										59	14	Hot	-0.5	0.5	Summer	Impersonal harm	Other-Beneficial	Inevitable harm	6	75.0178	6
																										59	15	Hot	-0.5	0.5	Summer	Personal harm	Other-Beneficial	Inevitable harm	6	30.229	7
																										59	16	Hot	-0.5	0.5	Summer	Impersonal harm	Other-Beneficial	Inevitable harm	6	34.561	7
																										60	1	Hot	-0.5	0.5	Summer	Personal harm	Self-Beneficial	Avoidable harm	4	11.1683	2
																										60	2	Hot	-0.5	0.5	Summer	Impersonal harm	Self-Beneficial	Avoidable harm	4	47.3291	4
																										60	3	Hot	-0.5	0.5	Summer	Personal harm	Self-Beneficial	Avoidable harm	4	68.3636	4
																										60	4	Hot	-0.5	0.5	Summer	Impersonal harm	Self-Beneficial	Avoidable harm	4	36.9946	7
																										60	5	Hot	-0.5	0.5	Summer	Personal harm	Self-Beneficial	Inevitable harm	4	38.5625	3
																										60	6	Hot	-0.5	0.5	Summer	Impersonal harm	Self-Beneficial	Inevitable harm	4	57.9412	5
																										60	7	Hot	-0.5	0.5	Summer	Personal harm	Self-Beneficial	Inevitable harm	4	44.8141	3
																										60	8	Hot	-0.5	0.5	Summer	Impersonal harm	Self-Beneficial	Inevitable harm	4	12.571	5
																										60	9	Hot	-0.5	0.5	Summer	Personal harm	Other-Beneficial	Avoidable harm	4	14.2787	3
																										60	10	Hot	-0.5	0.5	Summer	Impersonal harm	Other-Beneficial	Avoidable harm	4	14.7948	5
																										60	11	Hot	-0.5	0.5	Summer	Personal harm	Other-Beneficial	Avoidable harm	4	28.0134	3
																										60	12	Hot	-0.5	0.5	Summer	Impersonal harm	Other-Beneficial	Avoidable harm	4	14.9187	3
																										60	13	Hot	-0.5	0.5	Summer	Personal harm	Other-Beneficial	Inevitable harm	4	78.4536	5
																										60	14	Hot	-0.5	0.5	Summer	Impersonal harm	Other-Beneficial	Inevitable harm	4	35.1855	5
																										60	15	Hot	-0.5	0.5	Summer	Personal harm	Other-Beneficial	Inevitable harm	4	40.8476	6
																										60	16	Hot	-0.5	0.5	Summer	Impersonal harm	Other-Beneficial	Inevitable harm	4	21.9268	7
																										61	1	Hot	-0.5	0.5	Summer	Personal harm	Self-Beneficial	Avoidable harm	7	19.4242	5
																										61	2	Hot	-0.5	0.5	Summer	Impersonal harm	Self-Beneficial	Avoidable harm	7	54.5716	4
																										61	3	Hot	-0.5	0.5	Summer	Personal harm	Self-Beneficial	Avoidable harm	7	33.7609	6
																										61	4	Hot	-0.5	0.5	Summer	Impersonal harm	Self-Beneficial	Avoidable harm	7	19.2302	6
																										61	5	Hot	-0.5	0.5	Summer	Personal harm	Self-Beneficial	Inevitable harm	7	36.9752	5
																										61	6	Hot	-0.5	0.5	Summer	Impersonal harm	Self-Beneficial	Inevitable harm	7	23.0235	5
																										61	7	Hot	-0.5	0.5	Summer	Personal harm	Self-Beneficial	Inevitable harm	7	28.5077	5
																										61	8	Hot	-0.5	0.5	Summer	Impersonal harm	Self-Beneficial	Inevitable harm	7	36.5938	6
																										61	9	Hot	-0.5	0.5	Summer	Personal harm	Other-Beneficial	Avoidable harm	7	16.7963	4
																										61	10	Hot	-0.5	0.5	Summer	Impersonal harm	Other-Beneficial	Avoidable harm	7	44.7016	2
																										61	11	Hot	-0.5	0.5	Summer	Personal harm	Other-Beneficial	Avoidable harm	7	34.5625	4
																										61	12	Hot	-0.5	0.5	Summer	Impersonal harm	Other-Beneficial	Avoidable harm	7	42.6611	5
																										61	13	Hot	-0.5	0.5	Summer	Personal harm	Other-Beneficial	Inevitable harm	7	43.5749	4
																										61	14	Hot	-0.5	0.5	Summer	Impersonal harm	Other-Beneficial	Inevitable harm	7	30.2458	5
																										61	15	Hot	-0.5	0.5	Summer	Personal harm	Other-Beneficial	Inevitable harm	7	30.6146	6
																										61	16	Hot	-0.5	0.5	Summer	Impersonal harm	Other-Beneficial	Inevitable harm	7	20.4976	4
																										62	1	Hot	-0.5	0.5	Summer	Personal harm	Self-Beneficial	Avoidable harm	7	11.1689	3
																										62	2	Hot	-0.5	0.5	Summer	Impersonal harm	Self-Beneficial	Avoidable harm	7	67.6228	3
																										62	3	Hot	-0.5	0.5	Summer	Personal harm	Self-Beneficial	Avoidable harm	7	19.6683	5
																										62	4	Hot	-0.5	0.5	Summer	Impersonal harm	Self-Beneficial	Avoidable harm	7	51.2014	7
																										62	5	Hot	-0.5	0.5	Summer	Personal harm	Self-Beneficial	Inevitable harm	7	17.0319	4
																										62	6	Hot	-0.5	0.5	Summer	Impersonal harm	Self-Beneficial	Inevitable harm	7	40.9627	5
																										62	7	Hot	-0.5	0.5	Summer	Personal harm	Self-Beneficial	Inevitable harm	7	64.5713	7
																										62	8	Hot	-0.5	0.5	Summer	Impersonal harm	Self-Beneficial	Inevitable harm	7	18.5346	6
																										62	9	Hot	-0.5	0.5	Summer	Personal harm	Other-Beneficial	Avoidable harm	7	21.0015	1
																										62	10	Hot	-0.5	0.5	Summer	Impersonal harm	Other-Beneficial	Avoidable harm	7	28.3175	1
																										62	11	Hot	-0.5	0.5	Summer	Personal harm	Other-Beneficial	Avoidable harm	7	41.6953	7
																										62	12	Hot	-0.5	0.5	Summer	Impersonal harm	Other-Beneficial	Avoidable harm	7	18.0161	6
																										62	13	Hot	-0.5	0.5	Summer	Personal harm	Other-Beneficial	Inevitable harm	7	15.6162	6
																										62	14	Hot	-0.5	0.5	Summer	Impersonal harm	Other-Beneficial	Inevitable harm	7	103.461	6
																										62	15	Hot	-0.5	0.5	Summer	Personal harm	Other-Beneficial	Inevitable harm	7	19.9355	7
																										62	16	Hot	-0.5	0.5	Summer	Impersonal harm	Other-Beneficial	Inevitable harm	7	44.0083	7
																										63	1	Hot	-0.5	0.5	Summer	Personal harm	Self-Beneficial	Avoidable harm	5	18.2647	1
																										63	2	Hot	-0.5	0.5	Summer	Impersonal harm	Self-Beneficial	Avoidable harm	5	99.6794	1
																										63	3	Hot	-0.5	0.5	Summer	Personal harm	Self-Beneficial	Avoidable harm	5	49.4598	1
																										63	4	Hot	-0.5	0.5	Summer	Impersonal harm	Self-Beneficial	Avoidable harm	5	103.847	1
																										63	5	Hot	-0.5	0.5	Summer	Personal harm	Self-Beneficial	Inevitable harm	5	110.58	1
																										63	6	Hot	-0.5	0.5	Summer	Impersonal harm	Self-Beneficial	Inevitable harm	5	60.6055	1
																										63	7	Hot	-0.5	0.5	Summer	Personal harm	Self-Beneficial	Inevitable harm	5	78.686	1
																										63	8	Hot	-0.5	0.5	Summer	Impersonal harm	Self-Beneficial	Inevitable harm	5	27.1481	2
																										63	9	Hot	-0.5	0.5	Summer	Personal harm	Other-Beneficial	Avoidable harm	5	53.5419	1
																										63	10	Hot	-0.5	0.5	Summer	Impersonal harm	Other-Beneficial	Avoidable harm	5	34.0764	1
																										63	11	Hot	-0.5	0.5	Summer	Personal harm	Other-Beneficial	Avoidable harm	5	20.3531	1
																										63	12	Hot	-0.5	0.5	Summer	Impersonal harm	Other-Beneficial	Avoidable harm	5	75.9216	1
																										63	13	Hot	-0.5	0.5	Summer	Personal harm	Other-Beneficial	Inevitable harm	5	26.9498	1
																										63	14	Hot	-0.5	0.5	Summer	Impersonal harm	Other-Beneficial	Inevitable harm	5	149.8	1
																										63	15	Hot	-0.5	0.5	Summer	Personal harm	Other-Beneficial	Inevitable harm	5	115.73	1
																										63	16	Hot	-0.5	0.5	Summer	Impersonal harm	Other-Beneficial	Inevitable harm	5	56.2405	2
																										64	1	Hot	-0.5	0.5	Summer	Personal harm	Self-Beneficial	Avoidable harm	6	32.934	1
																										64	2	Hot	-0.5	0.5	Summer	Impersonal harm	Self-Beneficial	Avoidable harm	6	34.5812	2
																										64	3	Hot	-0.5	0.5	Summer	Personal harm	Self-Beneficial	Avoidable harm	6	14.9337	2
																										64	4	Hot	-0.5	0.5	Summer	Impersonal harm	Self-Beneficial	Avoidable harm	6	41.5742	1
																										64	5	Hot	-0.5	0.5	Summer	Personal harm	Self-Beneficial	Inevitable harm	6	24.2655	1
																										64	6	Hot	-0.5	0.5	Summer	Impersonal harm	Self-Beneficial	Inevitable harm	6	32.7327	5
																										64	7	Hot	-0.5	0.5	Summer	Personal harm	Self-Beneficial	Inevitable harm	6	42.9051	1
																										64	8	Hot	-0.5	0.5	Summer	Impersonal harm	Self-Beneficial	Inevitable harm	6	20.2645	7
																										64	9	Hot	-0.5	0.5	Summer	Personal harm	Other-Beneficial	Avoidable harm	6	28.3556	1
																										64	10	Hot	-0.5	0.5	Summer	Impersonal harm	Other-Beneficial	Avoidable harm	6	16.3768	1
																										64	11	Hot	-0.5	0.5	Summer	Personal harm	Other-Beneficial	Avoidable harm	6	33.3508	1
																										64	12	Hot	-0.5	0.5	Summer	Impersonal harm	Other-Beneficial	Avoidable harm	6	16.6161	1
																										64	13	Hot	-0.5	0.5	Summer	Personal harm	Other-Beneficial	Inevitable harm	6	28.3314	2
																										64	14	Hot	-0.5	0.5	Summer	Impersonal harm	Other-Beneficial	Inevitable harm	6	85.1473	3
																										64	15	Hot	-0.5	0.5	Summer	Personal harm	Other-Beneficial	Inevitable harm	6	29.786	7
																										64	16	Hot	-0.5	0.5	Summer	Impersonal harm	Other-Beneficial	Inevitable harm	6	20.1088	7
																										65	1	Hot	-0.5	0.5	Summer	Personal harm	Self-Beneficial	Avoidable harm	4	185.229	3
																										65	2	Hot	-0.5	0.5	Summer	Impersonal harm	Self-Beneficial	Avoidable harm	4	60.7421	6
																										65	3	Hot	-0.5	0.5	Summer	Personal harm	Self-Beneficial	Avoidable harm	4	36.3282	5
																										65	4	Hot	-0.5	0.5	Summer	Impersonal harm	Self-Beneficial	Avoidable harm	4	123.647	4
																										65	5	Hot	-0.5	0.5	Summer	Personal harm	Self-Beneficial	Inevitable harm	4	60.4549	7
																										65	6	Hot	-0.5	0.5	Summer	Impersonal harm	Self-Beneficial	Inevitable harm	4	163.934	7
																										65	7	Hot	-0.5	0.5	Summer	Personal harm	Self-Beneficial	Inevitable harm	4	67.7218	6
																										65	8	Hot	-0.5	0.5	Summer	Impersonal harm	Self-Beneficial	Inevitable harm	4	135.157	7
																										65	9	Hot	-0.5	0.5	Summer	Personal harm	Other-Beneficial	Avoidable harm	4	21.636	1
																										65	10	Hot	-0.5	0.5	Summer	Impersonal harm	Other-Beneficial	Avoidable harm	4	27.8341	1
																										65	11	Hot	-0.5	0.5	Summer	Personal harm	Other-Beneficial	Avoidable harm	4	187.677	1
																										65	12	Hot	-0.5	0.5	Summer	Impersonal harm	Other-Beneficial	Avoidable harm	4	178.851	1
																										65	13	Hot	-0.5	0.5	Summer	Personal harm	Other-Beneficial	Inevitable harm	4	138.92	1
																										65	14	Hot	-0.5	0.5	Summer	Impersonal harm	Other-Beneficial	Inevitable harm	4	84.6838	1
																										65	15	Hot	-0.5	0.5	Summer	Personal harm	Other-Beneficial	Inevitable harm	4	46.6931	7
																										65	16	Hot	-0.5	0.5	Summer	Impersonal harm	Other-Beneficial	Inevitable harm	4	158.17	6
																										66	1	Hot	-0.5	0.5	Summer	Personal harm	Self-Beneficial	Avoidable harm	5	25.1633	3
																										66	2	Hot	-0.5	0.5	Summer	Impersonal harm	Self-Beneficial	Avoidable harm	5	9.62709	3
																										66	3	Hot	-0.5	0.5	Summer	Personal harm	Self-Beneficial	Avoidable harm	5	36.1831	3
																										66	4	Hot	-0.5	0.5	Summer	Impersonal harm	Self-Beneficial	Avoidable harm	5	12.8158	5
																										66	5	Hot	-0.5	0.5	Summer	Personal harm	Self-Beneficial	Inevitable harm	5	9.61696	3
																										66	6	Hot	-0.5	0.5	Summer	Impersonal harm	Self-Beneficial	Inevitable harm	5	33.0267	3
																										66	7	Hot	-0.5	0.5	Summer	Personal harm	Self-Beneficial	Inevitable harm	5	6.70128	3
																										66	8	Hot	-0.5	0.5	Summer	Impersonal harm	Self-Beneficial	Inevitable harm	5	29.3915	5
																										66	9	Hot	-0.5	0.5	Summer	Personal harm	Other-Beneficial	Avoidable harm	5	10.7346	2
																										66	10	Hot	-0.5	0.5	Summer	Impersonal harm	Other-Beneficial	Avoidable harm	5	31.3027	3
																										66	11	Hot	-0.5	0.5	Summer	Personal harm	Other-Beneficial	Avoidable harm	5	35.8547	2
																										66	12	Hot	-0.5	0.5	Summer	Impersonal harm	Other-Beneficial	Avoidable harm	5	7.66597	3
																										66	13	Hot	-0.5	0.5	Summer	Personal harm	Other-Beneficial	Inevitable harm	5	10.9147	3
																										66	14	Hot	-0.5	0.5	Summer	Impersonal harm	Other-Beneficial	Inevitable harm	5	53.5331	5
																										66	15	Hot	-0.5	0.5	Summer	Personal harm	Other-Beneficial	Inevitable harm	5	30.5294	5
																										66	16	Hot	-0.5	0.5	Summer	Impersonal harm	Other-Beneficial	Inevitable harm	5	40.0431	6
																										67	1	Hot	-0.5	0.5	Summer	Personal harm	Self-Beneficial	Avoidable harm	6	54.3111	2
																										67	2	Hot	-0.5	0.5	Summer	Impersonal harm	Self-Beneficial	Avoidable harm	6	38.4773	3
																										67	3	Hot	-0.5	0.5	Summer	Personal harm	Self-Beneficial	Avoidable harm	6	50.5341	6
																										67	4	Hot	-0.5	0.5	Summer	Impersonal harm	Self-Beneficial	Avoidable harm	6	18.0471	6
																										67	5	Hot	-0.5	0.5	Summer	Personal harm	Self-Beneficial	Inevitable harm	6	54.1987	6
																										67	6	Hot	-0.5	0.5	Summer	Impersonal harm	Self-Beneficial	Inevitable harm	6	10.7827	2
																										67	7	Hot	-0.5	0.5	Summer	Personal harm	Self-Beneficial	Inevitable harm	6	35.2773	2
																										67	8	Hot	-0.5	0.5	Summer	Impersonal harm	Self-Beneficial	Inevitable harm	6	15.0303	4
																										67	9	Hot	-0.5	0.5	Summer	Personal harm	Other-Beneficial	Avoidable harm	6	14.9841	1
																										67	10	Hot	-0.5	0.5	Summer	Impersonal harm	Other-Beneficial	Avoidable harm	6	40.7959	1
																										67	11	Hot	-0.5	0.5	Summer	Personal harm	Other-Beneficial	Avoidable harm	6	15.7167	3
																										67	12	Hot	-0.5	0.5	Summer	Impersonal harm	Other-Beneficial	Avoidable harm	6	33.5112	3
																										67	13	Hot	-0.5	0.5	Summer	Personal harm	Other-Beneficial	Inevitable harm	6	121.71	6
																										67	14	Hot	-0.5	0.5	Summer	Impersonal harm	Other-Beneficial	Inevitable harm	6	39.025	4
																										67	15	Hot	-0.5	0.5	Summer	Personal harm	Other-Beneficial	Inevitable harm	6	81.4675	7
																										67	16	Hot	-0.5	0.5	Summer	Impersonal harm	Other-Beneficial	Inevitable harm	6	36.2601	6
																										68	1	Hot	-0.5	0.5	Winter	Personal harm	Self-Beneficial	Avoidable harm	3	20.4512	2
																										68	2	Hot	-0.5	0.5	Winter	Impersonal harm	Self-Beneficial	Avoidable harm	3	27.6604	6
																										68	3	Hot	-0.5	0.5	Winter	Personal harm	Self-Beneficial	Avoidable harm	3	17.7965	5
																										68	4	Hot	-0.5	0.5	Winter	Impersonal harm	Self-Beneficial	Avoidable harm	3	33.6386	5
																										68	5	Hot	-0.5	0.5	Winter	Personal harm	Self-Beneficial	Inevitable harm	3	18.2702	7
																										68	6	Hot	-0.5	0.5	Winter	Impersonal harm	Self-Beneficial	Inevitable harm	3	32.7047	7
																										68	7	Hot	-0.5	0.5	Winter	Personal harm	Self-Beneficial	Inevitable harm	3	15.6979	3
																										68	8	Hot	-0.5	0.5	Winter	Impersonal harm	Self-Beneficial	Inevitable harm	3	23.8789	7
																										68	9	Hot	-0.5	0.5	Winter	Personal harm	Other-Beneficial	Avoidable harm	3	22.7466	7
																										68	10	Hot	-0.5	0.5	Winter	Impersonal harm	Other-Beneficial	Avoidable harm	3	19.2297	3
																										68	11	Hot	-0.5	0.5	Winter	Personal harm	Other-Beneficial	Avoidable harm	3	30.6742	3
																										68	12	Hot	-0.5	0.5	Winter	Impersonal harm	Other-Beneficial	Avoidable harm	3	10.3549	3
																										68	13	Hot	-0.5	0.5	Winter	Personal harm	Other-Beneficial	Inevitable harm	3	35.7532	7
																										68	14	Hot	-0.5	0.5	Winter	Impersonal harm	Other-Beneficial	Inevitable harm	3	29.0438	7
																										68	15	Hot	-0.5	0.5	Winter	Personal harm	Other-Beneficial	Inevitable harm	3	11.8677	7
																										68	16	Hot	-0.5	0.5	Winter	Impersonal harm	Other-Beneficial	Inevitable harm	3	48.6566	7
																										69	1	Hot	-0.5	0.5	Winter	Personal harm	Self-Beneficial	Avoidable harm	4	33.8716	6
																										69	2	Hot	-0.5	0.5	Winter	Impersonal harm	Self-Beneficial	Avoidable harm	4	96.1041	6
																										69	3	Hot	-0.5	0.5	Winter	Personal harm	Self-Beneficial	Avoidable harm	4	65.66	6
																										69	4	Hot	-0.5	0.5	Winter	Impersonal harm	Self-Beneficial	Avoidable harm	4	12.8611	7
																										69	5	Hot	-0.5	0.5	Winter	Personal harm	Self-Beneficial	Inevitable harm	4	64.1102	4
																										69	6	Hot	-0.5	0.5	Winter	Impersonal harm	Self-Beneficial	Inevitable harm	4	37.9845	5
																										69	7	Hot	-0.5	0.5	Winter	Personal harm	Self-Beneficial	Inevitable harm	4	17.0316	6
																										69	8	Hot	-0.5	0.5	Winter	Impersonal harm	Self-Beneficial	Inevitable harm	4	79.1758	5
																										69	9	Hot	-0.5	0.5	Winter	Personal harm	Other-Beneficial	Avoidable harm	4	30.7015	2
																										69	10	Hot	-0.5	0.5	Winter	Impersonal harm	Other-Beneficial	Avoidable harm	4	56.8054	2
																										69	11	Hot	-0.5	0.5	Winter	Personal harm	Other-Beneficial	Avoidable harm	4	64.7559	6
																										69	12	Hot	-0.5	0.5	Winter	Impersonal harm	Other-Beneficial	Avoidable harm	4	40.3825	6
																										69	13	Hot	-0.5	0.5	Winter	Personal harm	Other-Beneficial	Inevitable harm	4	46.1783	5
																										69	14	Hot	-0.5	0.5	Winter	Impersonal harm	Other-Beneficial	Inevitable harm	4	161.125	6
																										69	15	Hot	-0.5	0.5	Winter	Personal harm	Other-Beneficial	Inevitable harm	4	67.7961	7
																										69	16	Hot	-0.5	0.5	Winter	Impersonal harm	Other-Beneficial	Inevitable harm	4	43.7814	7
																										70	1	Hot	-0.5	0.5	Winter	Personal harm	Self-Beneficial	Avoidable harm	3	27.7812	1
																										70	2	Hot	-0.5	0.5	Winter	Impersonal harm	Self-Beneficial	Avoidable harm	3	63.6931	3
																										70	3	Hot	-0.5	0.5	Winter	Personal harm	Self-Beneficial	Avoidable harm	3	65.4875	2
																										70	4	Hot	-0.5	0.5	Winter	Impersonal harm	Self-Beneficial	Avoidable harm	3	54.5314	3
																										70	5	Hot	-0.5	0.5	Winter	Personal harm	Self-Beneficial	Inevitable harm	3	48.7441	1
																										70	6	Hot	-0.5	0.5	Winter	Impersonal harm	Self-Beneficial	Inevitable harm	3	24.2577	1
																										70	7	Hot	-0.5	0.5	Winter	Personal harm	Self-Beneficial	Inevitable harm	3	65.7708	2
																										70	8	Hot	-0.5	0.5	Winter	Impersonal harm	Self-Beneficial	Inevitable harm	3	40.0498	1
																										70	9	Hot	-0.5	0.5	Winter	Personal harm	Other-Beneficial	Avoidable harm	3	30.1042	1
																										70	10	Hot	-0.5	0.5	Winter	Impersonal harm	Other-Beneficial	Avoidable harm	3	27.2864	1
																										70	11	Hot	-0.5	0.5	Winter	Personal harm	Other-Beneficial	Avoidable harm	3	31.7697	1
																										70	12	Hot	-0.5	0.5	Winter	Impersonal harm	Other-Beneficial	Avoidable harm	3	67.723	2
																										70	13	Hot	-0.5	0.5	Winter	Personal harm	Other-Beneficial	Inevitable harm	3	31.4551	1
																										70	14	Hot	-0.5	0.5	Winter	Impersonal harm	Other-Beneficial	Inevitable harm	3	111.147	1
																										70	15	Hot	-0.5	0.5	Winter	Personal harm	Other-Beneficial	Inevitable harm	3	62.9801	5
																										70	16	Hot	-0.5	0.5	Winter	Impersonal harm	Other-Beneficial	Inevitable harm	3	59.7737	3
																										71	1	Hot	-0.5	0.5	Winter	Personal harm	Self-Beneficial	Avoidable harm	7	25.3588	5
																										71	2	Hot	-0.5	0.5	Winter	Impersonal harm	Self-Beneficial	Avoidable harm	7	58.2569	5
																										71	3	Hot	-0.5	0.5	Winter	Personal harm	Self-Beneficial	Avoidable harm	7	33.245	3
																										71	4	Hot	-0.5	0.5	Winter	Impersonal harm	Self-Beneficial	Avoidable harm	7	37.1783	5
																										71	5	Hot	-0.5	0.5	Winter	Personal harm	Self-Beneficial	Inevitable harm	7	30.5255	4
																										71	6	Hot	-0.5	0.5	Winter	Impersonal harm	Self-Beneficial	Inevitable harm	7	42.2258	2
																										71	7	Hot	-0.5	0.5	Winter	Personal harm	Self-Beneficial	Inevitable harm	7	15.7167	1
																										71	8	Hot	-0.5	0.5	Winter	Impersonal harm	Self-Beneficial	Inevitable harm	7	44.0415	3
																										71	9	Hot	-0.5	0.5	Winter	Personal harm	Other-Beneficial	Avoidable harm	7	32.6948	3
																										71	10	Hot	-0.5	0.5	Winter	Impersonal harm	Other-Beneficial	Avoidable harm	7	41.0589	1
																										71	11	Hot	-0.5	0.5	Winter	Personal harm	Other-Beneficial	Avoidable harm	7	36.4139	2
																										71	12	Hot	-0.5	0.5	Winter	Impersonal harm	Other-Beneficial	Avoidable harm	7	28.5631	3
																										71	13	Hot	-0.5	0.5	Winter	Personal harm	Other-Beneficial	Inevitable harm	7	34.2615	5
																										71	14	Hot	-0.5	0.5	Winter	Impersonal harm	Other-Beneficial	Inevitable harm	7	52.1002	7
																										71	15	Hot	-0.5	0.5	Winter	Personal harm	Other-Beneficial	Inevitable harm	7	36.8707	7
																										71	16	Hot	-0.5	0.5	Winter	Impersonal harm	Other-Beneficial	Inevitable harm	7	36.6317	7
																										72	1	Hot	-0.5	0.5	Winter	Personal harm	Self-Beneficial	Avoidable harm	5	30.0705	1
																										72	2	Hot	-0.5	0.5	Winter	Impersonal harm	Self-Beneficial	Avoidable harm	5	7.16818	1
																										72	3	Hot	-0.5	0.5	Winter	Personal harm	Self-Beneficial	Avoidable harm	5	36.1474	2
																										72	4	Hot	-0.5	0.5	Winter	Impersonal harm	Self-Beneficial	Avoidable harm	5	12.8144	3
																										72	5	Hot	-0.5	0.5	Winter	Personal harm	Self-Beneficial	Inevitable harm	5	31.7199	1
																										72	6	Hot	-0.5	0.5	Winter	Impersonal harm	Self-Beneficial	Inevitable harm	5	12.2161	2
																										72	7	Hot	-0.5	0.5	Winter	Personal harm	Self-Beneficial	Inevitable harm	5	22.883	1
																										72	8	Hot	-0.5	0.5	Winter	Impersonal harm	Self-Beneficial	Inevitable harm	5	16.5238	5
																										72	9	Hot	-0.5	0.5	Winter	Personal harm	Other-Beneficial	Avoidable harm	5	17.027	1
																										72	10	Hot	-0.5	0.5	Winter	Impersonal harm	Other-Beneficial	Avoidable harm	5	19.6621	1
																										72	11	Hot	-0.5	0.5	Winter	Personal harm	Other-Beneficial	Avoidable harm	5	24.4498	1
																										72	12	Hot	-0.5	0.5	Winter	Impersonal harm	Other-Beneficial	Avoidable harm	5	12.1472	1
																										72	13	Hot	-0.5	0.5	Winter	Personal harm	Other-Beneficial	Inevitable harm	5	12.3856	1
																										72	14	Hot	-0.5	0.5	Winter	Impersonal harm	Other-Beneficial	Inevitable harm	5	43.5768	5
																										72	15	Hot	-0.5	0.5	Winter	Personal harm	Other-Beneficial	Inevitable harm	5	15.5035	1
																										72	16	Hot	-0.5	0.5	Winter	Impersonal harm	Other-Beneficial	Inevitable harm	5	39.9579	3
																										73	1	Hot	-0.5	0.5	Winter	Personal harm	Self-Beneficial	Avoidable harm	6	17.7472	3
																										73	2	Hot	-0.5	0.5	Winter	Impersonal harm	Self-Beneficial	Avoidable harm	6	11.7499	5
																										73	3	Hot	-0.5	0.5	Winter	Personal harm	Self-Beneficial	Avoidable harm	6	12.6331	3
																										73	4	Hot	-0.5	0.5	Winter	Impersonal harm	Self-Beneficial	Avoidable harm	6	32.8092	2
																										73	5	Hot	-0.5	0.5	Winter	Personal harm	Self-Beneficial	Inevitable harm	6	29.097	4
																										73	6	Hot	-0.5	0.5	Winter	Impersonal harm	Self-Beneficial	Inevitable harm	6	12.4514	1
																										73	7	Hot	-0.5	0.5	Winter	Personal harm	Self-Beneficial	Inevitable harm	6	7.45917	3
																										73	8	Hot	-0.5	0.5	Winter	Impersonal harm	Self-Beneficial	Inevitable harm	6	30.0956	2
																										73	9	Hot	-0.5	0.5	Winter	Personal harm	Other-Beneficial	Avoidable harm	6	40.8376	2
																										73	10	Hot	-0.5	0.5	Winter	Impersonal harm	Other-Beneficial	Avoidable harm	6	6.00329	5
																										73	11	Hot	-0.5	0.5	Winter	Personal harm	Other-Beneficial	Avoidable harm	6	6.5985	5
																										73	12	Hot	-0.5	0.5	Winter	Impersonal harm	Other-Beneficial	Avoidable harm	6	22.7612	6
																										73	13	Hot	-0.5	0.5	Winter	Personal harm	Other-Beneficial	Inevitable harm	6	14.0149	4
																										73	14	Hot	-0.5	0.5	Winter	Impersonal harm	Other-Beneficial	Inevitable harm	6	96.2367	5
																										73	15	Hot	-0.5	0.5	Winter	Personal harm	Other-Beneficial	Inevitable harm	6	5.79978	5
																										73	16	Hot	-0.5	0.5	Winter	Impersonal harm	Other-Beneficial	Inevitable harm	6	10.9477	5
																										74	1	Hot	-0.5	0.5	Winter	Personal harm	Self-Beneficial	Avoidable harm	5	43.7272	1
																										74	2	Hot	-0.5	0.5	Winter	Impersonal harm	Self-Beneficial	Avoidable harm	5	81.149	1
																										74	3	Hot	-0.5	0.5	Winter	Personal harm	Self-Beneficial	Avoidable harm	5	41.4513	2
																										74	4	Hot	-0.5	0.5	Winter	Impersonal harm	Self-Beneficial	Avoidable harm	5	77.5872	3
																										74	5	Hot	-0.5	0.5	Winter	Personal harm	Self-Beneficial	Inevitable harm	5	16.8843	1
																										74	6	Hot	-0.5	0.5	Winter	Impersonal harm	Self-Beneficial	Inevitable harm	5	76.1883	1
																										74	7	Hot	-0.5	0.5	Winter	Personal harm	Self-Beneficial	Inevitable harm	5	68.9835	1
																										74	8	Hot	-0.5	0.5	Winter	Impersonal harm	Self-Beneficial	Inevitable harm	5	34.9157	3
																										74	9	Hot	-0.5	0.5	Winter	Personal harm	Other-Beneficial	Avoidable harm	5	58.3184	1
																										74	10	Hot	-0.5	0.5	Winter	Impersonal harm	Other-Beneficial	Avoidable harm	5	43.6439	1
																										74	11	Hot	-0.5	0.5	Winter	Personal harm	Other-Beneficial	Avoidable harm	5	14.4651	1
																										74	12	Hot	-0.5	0.5	Winter	Impersonal harm	Other-Beneficial	Avoidable harm	5	74.903	1
																										74	13	Hot	-0.5	0.5	Winter	Personal harm	Other-Beneficial	Inevitable harm	5	56.6238	1
																										74	14	Hot	-0.5	0.5	Winter	Impersonal harm	Other-Beneficial	Inevitable harm	5	103.998	5
																										74	15	Hot	-0.5	0.5	Winter	Personal harm	Other-Beneficial	Inevitable harm	5	115.665	6
																										74	16	Hot	-0.5	0.5	Winter	Impersonal harm	Other-Beneficial	Inevitable harm	5	65.9385	6
																										75	1	Hot	-0.5	0.5	Winter	Personal harm	Self-Beneficial	Avoidable harm	5	53.6137	6
																										75	2	Hot	-0.5	0.5	Winter	Impersonal harm	Self-Beneficial	Avoidable harm	5	43.211	3
																										75	3	Hot	-0.5	0.5	Winter	Personal harm	Self-Beneficial	Avoidable harm	5	48.36	6
																										75	4	Hot	-0.5	0.5	Winter	Impersonal harm	Self-Beneficial	Avoidable harm	5	35.7724	6
																										75	5	Hot	-0.5	0.5	Winter	Personal harm	Self-Beneficial	Inevitable harm	5	37.4105	3
																										75	6	Hot	-0.5	0.5	Winter	Impersonal harm	Self-Beneficial	Inevitable harm	5	47.9723	3
																										75	7	Hot	-0.5	0.5	Winter	Personal harm	Self-Beneficial	Inevitable harm	5	55.3955	5
																										75	8	Hot	-0.5	0.5	Winter	Impersonal harm	Self-Beneficial	Inevitable harm	5	32.4411	5
																										75	9	Hot	-0.5	0.5	Winter	Personal harm	Other-Beneficial	Avoidable harm	5	39.9288	2
																										75	10	Hot	-0.5	0.5	Winter	Impersonal harm	Other-Beneficial	Avoidable harm	5	36.7138	3
																										75	11	Hot	-0.5	0.5	Winter	Personal harm	Other-Beneficial	Avoidable harm	5	62.4546	5
																										75	12	Hot	-0.5	0.5	Winter	Impersonal harm	Other-Beneficial	Avoidable harm	5	40.7256	5
																										75	13	Hot	-0.5	0.5	Winter	Personal harm	Other-Beneficial	Inevitable harm	5	59.7935	5
																										75	14	Hot	-0.5	0.5	Winter	Impersonal harm	Other-Beneficial	Inevitable harm	5	43.4732	5
																										75	15	Hot	-0.5	0.5	Winter	Personal harm	Other-Beneficial	Inevitable harm	5	54.7722	6
																										75	16	Hot	-0.5	0.5	Winter	Impersonal harm	Other-Beneficial	Inevitable harm	5	36.0515	7
																										76	1	Hot	-0.5	0.5	Winter	Personal harm	Self-Beneficial	Avoidable harm	4	50.163	1
																										76	2	Hot	-0.5	0.5	Winter	Impersonal harm	Self-Beneficial	Avoidable harm	4	50.0914	1
																										76	3	Hot	-0.5	0.5	Winter	Personal harm	Self-Beneficial	Avoidable harm	4	35.7453	1
																										76	4	Hot	-0.5	0.5	Winter	Impersonal harm	Self-Beneficial	Avoidable harm	4	22.4783	1
																										76	5	Hot	-0.5	0.5	Winter	Personal harm	Self-Beneficial	Inevitable harm	4	43.4849	1
																										76	6	Hot	-0.5	0.5	Winter	Impersonal harm	Self-Beneficial	Inevitable harm	4	27.1276	1
																										76	7	Hot	-0.5	0.5	Winter	Personal harm	Self-Beneficial	Inevitable harm	4	34.5105	1
																										76	8	Hot	-0.5	0.5	Winter	Impersonal harm	Self-Beneficial	Inevitable harm	4	23.6298	1
																										76	9	Hot	-0.5	0.5	Winter	Personal harm	Other-Beneficial	Avoidable harm	4	27.7649	1
																										76	10	Hot	-0.5	0.5	Winter	Impersonal harm	Other-Beneficial	Avoidable harm	4	24.5453	1
																										76	11	Hot	-0.5	0.5	Winter	Personal harm	Other-Beneficial	Avoidable harm	4	42.3631	1
																										76	12	Hot	-0.5	0.5	Winter	Impersonal harm	Other-Beneficial	Avoidable harm	4	27.7845	1
																										76	13	Hot	-0.5	0.5	Winter	Personal harm	Other-Beneficial	Inevitable harm	4	50.9547	2
																										76	14	Hot	-0.5	0.5	Winter	Impersonal harm	Other-Beneficial	Inevitable harm	4	24.6476	1
																										76	15	Hot	-0.5	0.5	Winter	Personal harm	Other-Beneficial	Inevitable harm	4	37.1459	4
																										76	16	Hot	-0.5	0.5	Winter	Impersonal harm	Other-Beneficial	Inevitable harm	4	32.3777	2
																										77	1	Hot	-0.5	0.5	Winter	Personal harm	Self-Beneficial	Avoidable harm	5	32.3346	3
																										77	2	Hot	-0.5	0.5	Winter	Impersonal harm	Self-Beneficial	Avoidable harm	5	71.5018	5
																										77	3	Hot	-0.5	0.5	Winter	Personal harm	Self-Beneficial	Avoidable harm	5	62.4158	6
																										77	4	Hot	-0.5	0.5	Winter	Impersonal harm	Self-Beneficial	Avoidable harm	5	33.6645	2
																										77	5	Hot	-0.5	0.5	Winter	Personal harm	Self-Beneficial	Inevitable harm	5	32.5464	2
																										77	6	Hot	-0.5	0.5	Winter	Impersonal harm	Self-Beneficial	Inevitable harm	5	86.914	5
																										77	7	Hot	-0.5	0.5	Winter	Personal harm	Self-Beneficial	Inevitable harm	5	33.929	5
																										77	8	Hot	-0.5	0.5	Winter	Impersonal harm	Self-Beneficial	Inevitable harm	5	60.984	2
																										77	9	Hot	-0.5	0.5	Winter	Personal harm	Other-Beneficial	Avoidable harm	5	42.1308	1
																										77	10	Hot	-0.5	0.5	Winter	Impersonal harm	Other-Beneficial	Avoidable harm	5	67.4952	1
																										77	11	Hot	-0.5	0.5	Winter	Personal harm	Other-Beneficial	Avoidable harm	5	35.7109	3
																										77	12	Hot	-0.5	0.5	Winter	Impersonal harm	Other-Beneficial	Avoidable harm	5	90.4878	5
																										77	13	Hot	-0.5	0.5	Winter	Personal harm	Other-Beneficial	Inevitable harm	5	76.6397	1
																										77	14	Hot	-0.5	0.5	Winter	Impersonal harm	Other-Beneficial	Inevitable harm	5	68.8748	4
																										77	15	Hot	-0.5	0.5	Winter	Personal harm	Other-Beneficial	Inevitable harm	5	26.1817	6
																										77	16	Hot	-0.5	0.5	Winter	Impersonal harm	Other-Beneficial	Inevitable harm	5	93.4869	6
																										78	1	Hot	-0.5	0.5	Winter	Personal harm	Self-Beneficial	Avoidable harm	7	14.119	2
																										78	2	Hot	-0.5	0.5	Winter	Impersonal harm	Self-Beneficial	Avoidable harm	7	39.0293	5
																										78	3	Hot	-0.5	0.5	Winter	Personal harm	Self-Beneficial	Avoidable harm	7	45.0963	5
																										78	4	Hot	-0.5	0.5	Winter	Impersonal harm	Self-Beneficial	Avoidable harm	7	14.4166	7
																										78	5	Hot	-0.5	0.5	Winter	Personal harm	Self-Beneficial	Inevitable harm	7	11.3145	1
																										78	6	Hot	-0.5	0.5	Winter	Impersonal harm	Self-Beneficial	Inevitable harm	7	51.9838	2
																										78	7	Hot	-0.5	0.5	Winter	Personal harm	Self-Beneficial	Inevitable harm	7	32.2464	2
																										78	8	Hot	-0.5	0.5	Winter	Impersonal harm	Self-Beneficial	Inevitable harm	7	26.2515	5
																										78	9	Hot	-0.5	0.5	Winter	Personal harm	Other-Beneficial	Avoidable harm	7	27.3828	1
																										78	10	Hot	-0.5	0.5	Winter	Impersonal harm	Other-Beneficial	Avoidable harm	7	19.2839	1
																										78	11	Hot	-0.5	0.5	Winter	Personal harm	Other-Beneficial	Avoidable harm	7	56.1588	6
																										78	12	Hot	-0.5	0.5	Winter	Impersonal harm	Other-Beneficial	Avoidable harm	7	15.1991	5
																										78	13	Hot	-0.5	0.5	Winter	Personal harm	Other-Beneficial	Inevitable harm	7	41.366	2
																										78	14	Hot	-0.5	0.5	Winter	Impersonal harm	Other-Beneficial	Inevitable harm	7	42.2549	3
																										78	15	Hot	-0.5	0.5	Winter	Personal harm	Other-Beneficial	Inevitable harm	7	30.5535	5
																										78	16	Hot	-0.5	0.5	Winter	Impersonal harm	Other-Beneficial	Inevitable harm	7	39.0919	7
																										79	1	Hot	-0.5	0.5	Winter	Personal harm	Self-Beneficial	Avoidable harm	5	89.2687	6
																										79	2	Hot	-0.5	0.5	Winter	Impersonal harm	Self-Beneficial	Avoidable harm	5	36.6766	4
																										79	3	Hot	-0.5	0.5	Winter	Personal harm	Self-Beneficial	Avoidable harm	5	19.2148	6
																										79	4	Hot	-0.5	0.5	Winter	Impersonal harm	Self-Beneficial	Avoidable harm	5	66.3171	6
																										79	5	Hot	-0.5	0.5	Winter	Personal harm	Self-Beneficial	Inevitable harm	5	51.4764	3
																										79	6	Hot	-0.5	0.5	Winter	Impersonal harm	Self-Beneficial	Inevitable harm	5	33.448	6
																										79	7	Hot	-0.5	0.5	Winter	Personal harm	Self-Beneficial	Inevitable harm	5	42.7972	3
																										79	8	Hot	-0.5	0.5	Winter	Impersonal harm	Self-Beneficial	Inevitable harm	5	22.1674	6
																										79	9	Hot	-0.5	0.5	Winter	Personal harm	Other-Beneficial	Avoidable harm	5	34.3307	2
																										79	10	Hot	-0.5	0.5	Winter	Impersonal harm	Other-Beneficial	Avoidable harm	5	33.7426	1
																										79	11	Hot	-0.5	0.5	Winter	Personal harm	Other-Beneficial	Avoidable harm	5	34.28	7
																										79	12	Hot	-0.5	0.5	Winter	Impersonal harm	Other-Beneficial	Avoidable harm	5	43.2623	6
																										79	13	Hot	-0.5	0.5	Winter	Personal harm	Other-Beneficial	Inevitable harm	5	38.2946	3
																										79	14	Hot	-0.5	0.5	Winter	Impersonal harm	Other-Beneficial	Inevitable harm	5	72.5952	6
																										79	15	Hot	-0.5	0.5	Winter	Personal harm	Other-Beneficial	Inevitable harm	5	22.3994	7
																										79	16	Hot	-0.5	0.5	Winter	Impersonal harm	Other-Beneficial	Inevitable harm	5	36.61	7
																										80	1	Hot	-0.5	0.5	Winter	Personal harm	Self-Beneficial	Avoidable harm	6	14.5046	4
																										80	2	Hot	-0.5	0.5	Winter	Impersonal harm	Self-Beneficial	Avoidable harm	6	85.8836	6
																										80	3	Hot	-0.5	0.5	Winter	Personal harm	Self-Beneficial	Avoidable harm	6	25.4216	5
																										80	4	Hot	-0.5	0.5	Winter	Impersonal harm	Self-Beneficial	Avoidable harm	6	69.1659	7
																										80	5	Hot	-0.5	0.5	Winter	Personal harm	Self-Beneficial	Inevitable harm	6	48.6472	1
																										80	6	Hot	-0.5	0.5	Winter	Impersonal harm	Self-Beneficial	Inevitable harm	6	12.3143	1
																										80	7	Hot	-0.5	0.5	Winter	Personal harm	Self-Beneficial	Inevitable harm	6	26.2119	4
																										80	8	Hot	-0.5	0.5	Winter	Impersonal harm	Self-Beneficial	Inevitable harm	6	92.8649	6
																										80	9	Hot	-0.5	0.5	Winter	Personal harm	Other-Beneficial	Avoidable harm	6	24.7156	1
																										80	10	Hot	-0.5	0.5	Winter	Impersonal harm	Other-Beneficial	Avoidable harm	6	42.3534	1
																										80	11	Hot	-0.5	0.5	Winter	Personal harm	Other-Beneficial	Avoidable harm	6	48.0168	3
																										80	12	Hot	-0.5	0.5	Winter	Impersonal harm	Other-Beneficial	Avoidable harm	6	88.313	3
																										80	13	Hot	-0.5	0.5	Winter	Personal harm	Other-Beneficial	Inevitable harm	6	17.7152	5
																										80	14	Hot	-0.5	0.5	Winter	Impersonal harm	Other-Beneficial	Inevitable harm	6	91.713	6
																										80	15	Hot	-0.5	0.5	Winter	Personal harm	Other-Beneficial	Inevitable harm	6	73.1994	7
																										80	16	Hot	-0.5	0.5	Winter	Impersonal harm	Other-Beneficial	Inevitable harm	6	29.5535	7
																										81	1	Hot	-0.5	0.5	Winter	Personal harm	Self-Beneficial	Avoidable harm	5	17.8635	4
																										81	2	Hot	-0.5	0.5	Winter	Impersonal harm	Self-Beneficial	Avoidable harm	5	71.988	3
																										81	3	Hot	-0.5	0.5	Winter	Personal harm	Self-Beneficial	Avoidable harm	5	46.4751	5
																										81	4	Hot	-0.5	0.5	Winter	Impersonal harm	Self-Beneficial	Avoidable harm	5	30.2271	6
																										81	5	Hot	-0.5	0.5	Winter	Personal harm	Self-Beneficial	Inevitable harm	5	30.2033	3
																										81	6	Hot	-0.5	0.5	Winter	Impersonal harm	Self-Beneficial	Inevitable harm	5	35.8054	5
																										81	7	Hot	-0.5	0.5	Winter	Personal harm	Self-Beneficial	Inevitable harm	5	45.4107	5
																										81	8	Hot	-0.5	0.5	Winter	Impersonal harm	Self-Beneficial	Inevitable harm	5	28.5532	5
																										81	9	Hot	-0.5	0.5	Winter	Personal harm	Other-Beneficial	Avoidable harm	5	11.5869	1
																										81	10	Hot	-0.5	0.5	Winter	Impersonal harm	Other-Beneficial	Avoidable harm	5	31.0197	1
																										81	11	Hot	-0.5	0.5	Winter	Personal harm	Other-Beneficial	Avoidable harm	5	23.8378	3
																										81	12	Hot	-0.5	0.5	Winter	Impersonal harm	Other-Beneficial	Avoidable harm	5	60.9563	4
																										81	13	Hot	-0.5	0.5	Winter	Personal harm	Other-Beneficial	Inevitable harm	5	63.4063	5
																										81	14	Hot	-0.5	0.5	Winter	Impersonal harm	Other-Beneficial	Inevitable harm	5	39.7753	3
																										81	15	Hot	-0.5	0.5	Winter	Personal harm	Other-Beneficial	Inevitable harm	5	39.8123	5
																										81	16	Hot	-0.5	0.5	Winter	Impersonal harm	Other-Beneficial	Inevitable harm	5	34.7643	5
																										82	1	Hot	-0.5	0.5	Winter	Personal harm	Self-Beneficial	Avoidable harm	7	43.3875	1
																										82	2	Hot	-0.5	0.5	Winter	Impersonal harm	Self-Beneficial	Avoidable harm	7	96.0169	1
																										82	3	Hot	-0.5	0.5	Winter	Personal harm	Self-Beneficial	Avoidable harm	7	54.0114	1
																										82	4	Hot	-0.5	0.5	Winter	Impersonal harm	Self-Beneficial	Avoidable harm	7	32.4018	2
																										82	5	Hot	-0.5	0.5	Winter	Personal harm	Self-Beneficial	Inevitable harm	7	96.1855	1
																										82	6	Hot	-0.5	0.5	Winter	Impersonal harm	Self-Beneficial	Inevitable harm	7	53.5219	1
																										82	7	Hot	-0.5	0.5	Winter	Personal harm	Self-Beneficial	Inevitable harm	7	50.8638	1
																										82	8	Hot	-0.5	0.5	Winter	Impersonal harm	Self-Beneficial	Inevitable harm	7	29.8709	1
																										82	9	Hot	-0.5	0.5	Winter	Personal harm	Other-Beneficial	Avoidable harm	7	62.8589	1
																										82	10	Hot	-0.5	0.5	Winter	Impersonal harm	Other-Beneficial	Avoidable harm	7	76.2076	1
																										82	11	Hot	-0.5	0.5	Winter	Personal harm	Other-Beneficial	Avoidable harm	7	25.4826	1
																										82	12	Hot	-0.5	0.5	Winter	Impersonal harm	Other-Beneficial	Avoidable harm	7	50.5743	1
																										82	13	Hot	-0.5	0.5	Winter	Personal harm	Other-Beneficial	Inevitable harm	7	36.3956	5
																										82	14	Hot	-0.5	0.5	Winter	Impersonal harm	Other-Beneficial	Inevitable harm	7	274.574	1
																										82	15	Hot	-0.5	0.5	Winter	Personal harm	Other-Beneficial	Inevitable harm	7	52.0453	5
																										82	16	Hot	-0.5	0.5	Winter	Impersonal harm	Other-Beneficial	Inevitable harm	7	88.5706	2

## Sheet: Experiment 2
Basic information					Rating	Dilemma factor								Reaction time		Manipulation check											Stimulus-level data for GLMM
						Personal harm				Impersonal harm
						Self-beneficial		Other-beneficial		Self-beneficial		Other-beneficial
						Avoidable harm	Inevitable harm	Avoidable harm	Inevitable harm	Avoidable harm	Inevitable harm	Avoidable harm	Inevitable harm
	Condition	Age	Gender	Experiment room temperature		PSA	PSI	POA	POI	ISA	ISI	IOA	IOI		Decision time		Subjective room warmth	Subjective body warmth	Subjective hand warmth	Subjective neck warmth	Subjective forehead warmth	Comfort	Arousal	Skin temperature (Time 1)	Skin temperature (Time 2)	Skin temperature (Time 3)		Participant	Stimulus	Condition	C1	C2	Personal Force	Benefit Recipient	Evitability	Comfort rating	Decision time	Moral judgement rating
	Control	18	Female	23.7333		1.5	1	2.5	4	2.5	3.5	3	5		47.5558		4	5	5	5	4	3	3	36.8	36.9	36.7		1	1	Control	-0.5	-0.5	Personal harm	Self-Beneficial	Avoidable harm	3	44.1766	2
	Control	19	Female	23.8		1.5	4	3	3.5	3.5	4.5	3	5.5		49.4528		3	3	3	6	4	5	3	36.4	36.1	34		1	2	Control	-0.5	-0.5	Impersonal harm	Self-Beneficial	Avoidable harm	3	62.6765	2
	Control	18	Female	24.1667		2	1	1	2	2	3	2	2.5		39.3289		4	5	5	5	4	5	3	36.7	36.6	36.4		1	3	Control	-0.5	-0.5	Personal harm	Self-Beneficial	Avoidable harm	3	38.5628	1
	Control	18	Female	23.8667		5.5	2.5	3.5	4.5	5.5	4.5	3.5	4.5		47.6797		2	5	4	3	3	5	6	36.3	36.5	37		1	4	Control	-0.5	-0.5	Impersonal harm	Self-Beneficial	Avoidable harm	3	63.6191	3
	Control	19	Male	23.7667		4.5	3.5	4	4.5	4.5	4	3.5	4.5		39.3979		3	4	5	5	5	4	5	36.6	36.9	37.2		1	5	Control	-0.5	-0.5	Personal harm	Self-Beneficial	Inevitable harm	3	34.7984	1
	Control	19	Female	24		3	4	3.5	5.5	3.5	4.5	4	5.5		49.4494		4	5	4	4	4	5	4	36.7	36.4	36.3		1	6	Control	-0.5	-0.5	Impersonal harm	Self-Beneficial	Inevitable harm	3	48.5185	4
	Control	19	Female	23.4333		1.5	3	2	3.5	3.5	2.5	1.5	3.5		32.8986		3	4	6	5	6	4	6	36.7	36.3	36.5		1	7	Control	-0.5	-0.5	Personal harm	Self-Beneficial	Inevitable harm	3	20.5564	1
	Control	19	Female	24.1667		2.5	2	3	3.5	3	3	3	5		38.7467		4	5	4	4	4	4	3	36.4	36.4	36.3		1	8	Control	-0.5	-0.5	Impersonal harm	Self-Beneficial	Inevitable harm	3	50.8719	3
	Control	18	Female	23.7667		3.5	2.5	3	5.5	2.5	3.5	4	4		36.3639		3	4	5	5	5	4	5	35.1	36	36.2		1	9	Control	-0.5	-0.5	Personal harm	Other-Beneficial	Avoidable harm	3	25.8199	1
	Control	18	Female	23.9		4	3	3.5	5	4	4.5	3.5	4.5		23.1412		3	4	4	4	4	5	3	36.9	36.6	36.5		1	10	Control	-0.5	-0.5	Impersonal harm	Other-Beneficial	Avoidable harm	3	50.4609	3
	Control	19	Female	23.7667		7	7	7	7	7	7	7	4		36.1651		6	6	4	4	4	7	6	36.6	36.6	36.8		1	11	Control	-0.5	-0.5	Personal harm	Other-Beneficial	Avoidable harm	3	48.8353	4
	Control	18	Male	24.0333		2.5	3.5	2.5	3	3.5	3	2.5	3		33.3947		4	4	4	4	4	4	4	36.5	36.5	35.5		1	12	Control	-0.5	-0.5	Impersonal harm	Other-Beneficial	Avoidable harm	3	37.2053	3
	Control	19	Female	24.0667		4.5	2.5	4.5	3	5	4.5	3	3		46.4684		3	3	4	4	3	3	4	37.1	36.8	36.4		1	13	Control	-0.5	-0.5	Personal harm	Other-Beneficial	Inevitable harm	3	53.5613	6
	Control	18	Male	24.1333		4	4	1	7	7	7	1	7		31.9086		3	5	4	4	4	5	6	36.9	37.2	37.1		1	14	Control	-0.5	-0.5	Impersonal harm	Other-Beneficial	Inevitable harm	3	68.7544	6
	Control	18	Female	23.9667		2.5	1	1.5	4.5	3	3	1	5.5		38.6867		3	3	4	4	4	5	3	35.2	35.6	34.8		1	15	Control	-0.5	-0.5	Personal harm	Other-Beneficial	Inevitable harm	3	45.4666	2
	Control	19	Female	23.8667		4.5	3	3.5	7	5	4.5	4.5	6		33.8158		3	3	3	3	4	7	5	36.9	37.2	36.4		1	16	Control	-0.5	-0.5	Impersonal harm	Other-Beneficial	Inevitable harm	3	67.0083	4
	Control	19	Male	23.5333		4.5	3	4	3.5	4.5	3	4	3.5		56.9109		5	5	5	6	6	3	2	36.2	36.5	36.4		2	1	Control	-0.5	-0.5	Personal harm	Self-Beneficial	Avoidable harm	5	35.808	2
	Control	18	Male	24.0667		6	5.5	1	4.5	6	6.5	2	6		72.4731		2	2	3	3	2	3	3	36.5	36.4	36.4		2	2	Control	-0.5	-0.5	Impersonal harm	Self-Beneficial	Avoidable harm	5	63.3947	5
	Control	19	Male	24.3		1	4	1.5	4.5	1.5	5.5	3	5.5		38.9354		2	2	3	3	2	6	3	36.3	36.7	36.6		2	3	Control	-0.5	-0.5	Personal harm	Self-Beneficial	Avoidable harm	5	37.8987	1
	Control	18	Female	23.8667		3	3	2.5	5.5	4.5	4	4	5		32.7687		2	2	3	3	3	6	5	36.9	36.9	36.4		2	4	Control	-0.5	-0.5	Impersonal harm	Self-Beneficial	Avoidable harm	5	63.1989	2
	Control	18	Male	24.1		1.5	3.5	1	1	3.5	4	1	1		54.6217		3	3	4	4	4	7	3	36.5	36.4	36.8		2	5	Control	-0.5	-0.5	Personal harm	Self-Beneficial	Inevitable harm	5	56.9411	2
	Control	20	Male	24.2667		4	3	4	4	5	4	4	5		36.6014		3	4	3	4	2	7	3	35.3	36.3	36.5		2	6	Control	-0.5	-0.5	Impersonal harm	Self-Beneficial	Inevitable harm	5	27.0261	2
	Control	19	Female	24		5.5	6.5	4	7	6.5	6	4	6.5		42.4317		4	4	4	4	3	5	3	35.5	36.4	36.6		2	7	Control	-0.5	-0.5	Personal harm	Self-Beneficial	Inevitable harm	5	22.453	6
	Control	18	Female	24.1667		5	5	1	2	6.5	6.5	1	6		33.1576		2	4	2	4	3	6	5	34.3	35.1	36.1		2	8	Control	-0.5	-0.5	Impersonal harm	Self-Beneficial	Inevitable harm	5	59.289	7
	Control	18	Female	24.3333		5	3	3.5	6	6	4	5	6		33.8359		4	3	3	3	4	5	4	36.6	36.4	36.4		2	9	Control	-0.5	-0.5	Personal harm	Other-Beneficial	Avoidable harm	5	48.2327	1
	Control	19	Male	24.2		7	7	1	7	7	7	4	7		35.4019		4	4	4	4	4	5	5	36.6	36.5	36.5		2	10	Control	-0.5	-0.5	Impersonal harm	Other-Beneficial	Avoidable harm	5	40.8763	1
	Control	19	Male	24.1667		4	6	2.5	3.5	3	6	3.5	4		33.9807		4	3	3	3	3	3	6	34.9	36.5	36.5		2	11	Control	-0.5	-0.5	Personal harm	Other-Beneficial	Avoidable harm	5	55.5817	5
	Control	19	Male	24.2667		5.5	5.5	6	6.5	6	5.5	5	7		52.5384		3	2	2	2	3	5	5	36.3	36.4	35.9		2	12	Control	-0.5	-0.5	Impersonal harm	Other-Beneficial	Avoidable harm	5	61.5325	5
	1 part	18	Female	23.7667		5.5	5.5	4.5	4	6.5	4.5	4.5	6		38.0806		3	5	5	2	4	6	3	36.4	36.8	36.5		2	13	Control	-0.5	-0.5	Personal harm	Other-Beneficial	Inevitable harm	5	80.4073	5
	1 part	18	Female	23.4333		4.5	4	2	4.5	6	7	4.5	6.5		31.75		2	2	4	1	3	5	5	36.2	36.6	36.3		2	14	Control	-0.5	-0.5	Impersonal harm	Other-Beneficial	Inevitable harm	5	30.1544	5
	1 part	18	Female	24.2667		1	1.5	1	3	3.5	3	2	4		42.8001		3	3	4	2	4	5	3	36.5	36.5	36.3		2	15	Control	-0.5	-0.5	Personal harm	Other-Beneficial	Inevitable harm	5	39.0956	2
	1 part	18	Male	23.8333		6	5	6	7	6.5	5.5	4	6.5		31.2305		2	2	5	2	4	5	3	36.5	36.4	36.6		2	16	Control	-0.5	-0.5	Impersonal harm	Other-Beneficial	Inevitable harm	5	69.3553	6
	1 part	18	Female	24.1667		4.5	3.5	4.5	4.5	5	4.5	4	5.5		35.7877		5	3	5	2	5	5	3	36.6	36.5	36.6		3	1	Control	-0.5	-0.5	Personal harm	Self-Beneficial	Avoidable harm	5	63.9564	1
	1 part	18	Female	24.0333		4	2	4	2	4	6	4	4		63.729		3	3	3	2	4	5	4	36.7	36.4	36.6		3	2	Control	-0.5	-0.5	Impersonal harm	Self-Beneficial	Avoidable harm	5	22.5699	1
	1 part	18	Female	23.9667		3	4.5	3.5	4.5	4.5	4	3	3.5		45.4183		2	2	5	1	5	2	2	36.5	36.6	36.5		3	3	Control	-0.5	-0.5	Personal harm	Self-Beneficial	Avoidable harm	5	52.1979	3
	1 part	18	Male	24.1333		4	3.5	3.5	6	6	6	3.5	7		25.5337		4	4	4	2	3	7	3	36.7	36.7	36.3		3	4	Control	-0.5	-0.5	Impersonal harm	Self-Beneficial	Avoidable harm	5	25.297	3
	1 part	18	Female	23.8667		6	5.5	5	5.5	6	5	5.5	5.5		44.7181		4	4	3	2	4	5	4	36.7	36.3	36.6		3	5	Control	-0.5	-0.5	Personal harm	Self-Beneficial	Inevitable harm	5	23.9381	1
	1 part	19	Female	23.8667		3.5	4	1.5	6.5	4.5	4	1	5.5		50.6358		3	4	4	2	4	3	4	36.8	36.7	36.4		3	6	Control	-0.5	-0.5	Impersonal harm	Self-Beneficial	Inevitable harm	5	44.2175	1
	1 part	19	Female	24.1		4	1	2.5	5	4	3.5	2.5	5.5		28.9629		3	3	4	2	4	4	2	36.8	36.4	36.3		3	7	Control	-0.5	-0.5	Personal harm	Self-Beneficial	Inevitable harm	5	28.7768	1
	1 part	20	Female	24.1333		4.5	5	3	5	4.5	5	2.5	5.5		40.3138		4	3	4	2	3	5	5	36.7	36.8	36.7		3	8	Control	-0.5	-0.5	Impersonal harm	Self-Beneficial	Inevitable harm	5	57.2771	5
	1 part	18	Female	23.9667		3.5	3	3.5	5.5	4	3.5	2	6		43.8269		3	3	5	2	5	3	3	36.8	36.3	36.2		3	9	Control	-0.5	-0.5	Personal harm	Other-Beneficial	Avoidable harm	5	18.1941	1
	1 part	18	Female	23.6		3	1	2	5	3.5	1	1	5		22.359		3	2	4	2	3	5	2	36.7	36.6	36.3		3	10	Control	-0.5	-0.5	Impersonal harm	Other-Beneficial	Avoidable harm	5	25.3817	1
	1 part	18	Female	24.4667		5.5	3.5	2.5	7	5	3	2.5	5.5		33.4657		4	4	3	3	4	4	3	36.9	36.9	36.6		3	11	Control	-0.5	-0.5	Personal harm	Other-Beneficial	Avoidable harm	5	29.7086	1
	1 part	18	Female	23.6667		4.5	3.5	4	3	5	4.5	4.5	5.5		56.7622		2	2	4	3	4	4	3	36.9	37.2	37.1		3	12	Control	-0.5	-0.5	Impersonal harm	Other-Beneficial	Avoidable harm	5	49.2685	3
	1 part	19	Female	23.7		4.5	4	4.5	6.5	5	4	4	5		52.274		4	5	6	3	6	5	4	35	35.4	35.7		3	13	Control	-0.5	-0.5	Personal harm	Other-Beneficial	Inevitable harm	5	45.0742	1
	1 part	18	Male	24.1		4	2	1	5	6.5	3.5	1	4.5		23.4206		3	3	4	5	5	5	4	35.3	35.8	36.2		3	14	Control	-0.5	-0.5	Impersonal harm	Other-Beneficial	Inevitable harm	5	68.174	4
	1 part	18	Male	23.5333		5	4.5	3.5	6.5	6.5	5.5	5.5	6		45.6015		4	4	5	1	5	5	3	36.5	36.7	36.3		3	15	Control	-0.5	-0.5	Personal harm	Other-Beneficial	Inevitable harm	5	16.5241	3
	1 part	18	Female	23.9333		3	2	3.5	3.5	3.5	2	2	3.5		59.3075		4	4	5	3	4	5	3	36.7	36.3	36.6		3	16	Control	-0.5	-0.5	Impersonal harm	Other-Beneficial	Inevitable harm	5	58.7066	1
	1 part	18	Female	23.9667		4.5	3	2.5	5.5	6	5	4	2		43.2341		3	3	4	6	5	5	3	36.4	36.3	36.2		4	1	Control	-0.5	-0.5	Personal harm	Self-Beneficial	Avoidable harm	5	28.5974	5
	1 part	21	Female	24.1		5	2	3	6	5.5	6	3.5	4		57.7031		3	4	4	2	4	3	5	36.3	36.3	36.3		4	2	Control	-0.5	-0.5	Impersonal harm	Self-Beneficial	Avoidable harm	5	61.7734	5
	1 part	18	Female	24.0667		5.5	4	4.5	7	4	4	3.5	7		41.0554		3	4	5	3	5	7	6	34.3	34.3	32.5		4	3	Control	-0.5	-0.5	Personal harm	Self-Beneficial	Avoidable harm	5	11.9464	6
	1 part	19	Female	24.0333		4.5	4.5	1.5	4.5	4.5	6.5	4	3.5		31.1957		5	3	3	2	3	5	3	36	36.3	36.5		4	4	Control	-0.5	-0.5	Impersonal harm	Self-Beneficial	Avoidable harm	5	56.3393	6
	1 part	18	Female	24.3333		5	5	4	7	6	5.5	4	6		20.5579		3	2	4	2	5	3	2	36.6	36.9	36.4		4	5	Control	-0.5	-0.5	Personal harm	Self-Beneficial	Inevitable harm	5	51.028	2
	1 part	20	Male	24.4		2	5	3	3.5	3	4.5	3.5	3.5		57.8447		2	3	4	2	3	3	3	36.4	36.5	35.9		4	6	Control	-0.5	-0.5	Impersonal harm	Self-Beneficial	Inevitable harm	5	40.2954	3
	1 part	19	Male	24.2667		3.5	3	4	5	6	3	3.5	7		27.7365		4	2	4	2	3	3	4	35.9	36.4	36.2		4	7	Control	-0.5	-0.5	Personal harm	Self-Beneficial	Inevitable harm	5	35.1048	3
	3 parts	19	Female	24.2		2.5	3	2.5	4	1.5	4.5	3.5	4.5		66.8042		4	3	1	3	2	5	5	36.3	36.4	35.9		4	8	Control	-0.5	-0.5	Impersonal harm	Self-Beneficial	Inevitable harm	5	25.4064	6
	3 parts	18	Female	23.6		3.5	3	2	2	4	5.5	5	3		48.2204		2	2	1	1	3	3	4	36.6	36.6	35.4		4	9	Control	-0.5	-0.5	Personal harm	Other-Beneficial	Avoidable harm	5	22.229	2
	3 parts	18	Female	23.9		3	3	2	2.5	3	2.5	2	2.5		36.6094		4	5	2	3	2	6	4	36.5	36.6	36.3		4	10	Control	-0.5	-0.5	Impersonal harm	Other-Beneficial	Avoidable harm	5	31.4354	2
	3 parts	20	Male	24.0333		4	1.5	3.5	5	6	4	3.5	5		55.3508		3	2	2	1	3	2	5	36.5	36.5	36.6		4	11	Control	-0.5	-0.5	Personal harm	Other-Beneficial	Avoidable harm	5	78.4168	5
	3 parts	18	Female	24.2667		5	4	3.5	4	5	5	3	4		34.42		4	2	1	2	2	4	3	35.1	34.8	34		4	12	Control	-0.5	-0.5	Impersonal harm	Other-Beneficial	Avoidable harm	5	40.4667	5
	3 parts	19	Male	23.8333		5.5	4	3.5	7	6.5	6	4	6.5		50.142		4	3	3	3	2	5	6	37	36.9	36.3		4	13	Control	-0.5	-0.5	Personal harm	Other-Beneficial	Inevitable harm	5	67.6296	3
	3 parts	18	Male	23.8667		4	3	3	4	5.5	5.5	3.5	4		46.6727		3	2	2	3	3	4	6	36.5	36.7	35.9		4	14	Control	-0.5	-0.5	Impersonal harm	Other-Beneficial	Inevitable harm	5	111.566	3
	3 parts	19	Female	24.1		2	1	2	5	3	1.5	1.5	5		39.5775		4	1	1	3	2	4	3	36.2	35.7	33.6		4	15	Control	-0.5	-0.5	Personal harm	Other-Beneficial	Inevitable harm	5	59.9922	6
	3 parts	18	Female	23.9		3	2.5	2.5	3.5	3.5	3.5	3.5	4		35.2775		3	2	3	3	2	5	4	36.3	36.5	35.5		4	16	Control	-0.5	-0.5	Impersonal harm	Other-Beneficial	Inevitable harm	5	40.6482	6
	3 parts	18	Male	24.1		5	2.5	2	7	4.5	3.5	1.5	7		41.5191		3	3	2	3	2	4	3	36.4	36.5	35.4		5	1	Control	-0.5	-0.5	Personal harm	Self-Beneficial	Avoidable harm	4	18.1094	4
	3 parts	18	Male	23.9333		4	3.5	2	5	5.5	4.5	2	5		26.6802		3	2	3	3	2	5	3	36.8	36.6	36.5		5	2	Control	-0.5	-0.5	Impersonal harm	Self-Beneficial	Avoidable harm	4	59.9685	4
	3 parts	18	Female	24.1333		3.5	3.5	3	7	4.5	3.5	2.5	7		34.8009		3	2	1	1	1	3	3	36.6	36.6	36.5		5	3	Control	-0.5	-0.5	Personal harm	Self-Beneficial	Avoidable harm	4	13.8896	5
	3 parts	18	Female	23.6		3.5	3	3.5	4.5	5.5	5	5.5	5.5		18.8743		2	2	1	2	3	2	5	36.8	36.3	36.3		5	4	Control	-0.5	-0.5	Impersonal harm	Self-Beneficial	Avoidable harm	4	61.3727	5
	3 parts	21	Male	24.1667		3.5	3	3	4.5	3.5	4	1.5	5.5		19.9978		2	2	1	3	1	5	3	36.7	36.7	36.3		5	5	Control	-0.5	-0.5	Personal harm	Self-Beneficial	Inevitable harm	4	61.12	3
	3 parts	18	Male	24.6		3.5	1.5	3	4.5	4.5	3	4.5	6		33.6938		2	2	2	2	1	6	5	36.9	36.8	36.8		5	6	Control	-0.5	-0.5	Impersonal harm	Self-Beneficial	Inevitable harm	4	15.8027	3
	3 parts	18	Female	24.0333		4.5	3.5	3.5	5	4.5	5	3	5		34.913		2	2	2	2	1	5	2	36.4	36.8	36.3		5	7	Control	-0.5	-0.5	Personal harm	Self-Beneficial	Inevitable harm	4	17.7307	4
	3 parts	18	Male	24.1		5	4.5	5.5	5	6	4.5	6	5.5		32.3886		2	3	3	2	2	2	5	36.6	36.4	36.6		5	8	Control	-0.5	-0.5	Impersonal harm	Self-Beneficial	Inevitable harm	4	40.0625	5
	3 parts	18	Female	24.0667		4	2	2.5	3.5	3.5	2.5	4	3		38.048		2	2	1	1	2	3	4	36.9	36.3	36.7		5	9	Control	-0.5	-0.5	Personal harm	Other-Beneficial	Avoidable harm	4	25.4401	2
	3 parts	18	Male	24.5667		4.5	3	1	4.5	4	4	4	5		33.2699		3	3	2	2	2	3	5	36.3	36.5	34.9		5	10	Control	-0.5	-0.5	Impersonal harm	Other-Beneficial	Avoidable harm	4	38.6264	2
	3 parts	18	Male	24.1333		1	2	1	3.5	5	3.5	1	4.5		51.1873		3	2	2	2	2	5	5	36.6	36.5	34.8		5	11	Control	-0.5	-0.5	Personal harm	Other-Beneficial	Avoidable harm	4	22.6274	6
	3 parts	19	Female	24.3		6	5	4	4.5	5	4	4	5.5		NA		5	2	3	2	2	4	4	35.6	36.3	33.8		5	12	Control	-0.5	-0.5	Impersonal harm	Other-Beneficial	Avoidable harm	4	49.9349	5
	3 parts	21	Male	24.3		4	1.5	1	6.5	3	2	1	6.5		54.2839		5	4	3	3	2	5	3	36.6	37	36.5		5	13	Control	-0.5	-0.5	Personal harm	Other-Beneficial	Inevitable harm	4	85.7672	4
	3 parts	19	Male	24.1		6	7	3.5	6	6	5.5	5	6		31.2247		3	2	1	2	1	4	6	36.5	36.4	36.5		5	14	Control	-0.5	-0.5	Impersonal harm	Other-Beneficial	Inevitable harm	4	46.3958	4
	3 parts	19	Female	24.2667		4.5	7	1	5.5	4.5	6	1.5	5		57.1865		4	3	3	4	2	3	5	36.3	36.6	36.4		5	15	Control	-0.5	-0.5	Personal harm	Other-Beneficial	Inevitable harm	4	41.8181	5
	3 parts	18	Female	24.7667		4.5	5.5	4	5	5	5.5	4	5		50.8845		2	2	2	3	2	3	4	34.3	35.6	36.3		5	16	Control	-0.5	-0.5	Impersonal harm	Other-Beneficial	Inevitable harm	4	31.6998	5
	3 parts	19	Female	24.4667		3.5	4	4	4.5	4	4.5	3.5	6		38.1777		3	3	2	4	3	4	5	36.5	36.5	36.4		6	1	Control	-0.5	-0.5	Personal harm	Self-Beneficial	Avoidable harm	5	87.0512	2
	3 parts	21	Male	23.9667		7	6.5	6.5	6.5	7	7	5.5	7		44.9945		2	2	1	1	1	3	5	36.5	36.5	36		6	2	Control	-0.5	-0.5	Impersonal harm	Self-Beneficial	Avoidable harm	5	21.641	2
																												6	3	Control	-0.5	-0.5	Personal harm	Self-Beneficial	Avoidable harm	5	20.7076	4
																												6	4	Control	-0.5	-0.5	Impersonal harm	Self-Beneficial	Avoidable harm	5	71.9188	5
																												6	5	Control	-0.5	-0.5	Personal harm	Self-Beneficial	Inevitable harm	5	73.8782	4
																												6	6	Control	-0.5	-0.5	Impersonal harm	Self-Beneficial	Inevitable harm	5	20.0278	4
																												6	7	Control	-0.5	-0.5	Personal harm	Self-Beneficial	Inevitable harm	5	46.6222	4
																												6	8	Control	-0.5	-0.5	Impersonal harm	Self-Beneficial	Inevitable harm	5	16.2083	5
																												6	9	Control	-0.5	-0.5	Personal harm	Other-Beneficial	Avoidable harm	5	50.2126	2
																												6	10	Control	-0.5	-0.5	Impersonal harm	Other-Beneficial	Avoidable harm	5	36.5788	3
																												6	11	Control	-0.5	-0.5	Personal harm	Other-Beneficial	Avoidable harm	5	19.5312	5
																												6	12	Control	-0.5	-0.5	Impersonal harm	Other-Beneficial	Avoidable harm	5	70.3978	5
																												6	13	Control	-0.5	-0.5	Personal harm	Other-Beneficial	Inevitable harm	5	87.7283	5
																												6	14	Control	-0.5	-0.5	Impersonal harm	Other-Beneficial	Inevitable harm	5	42.3935	5
																												6	15	Control	-0.5	-0.5	Personal harm	Other-Beneficial	Inevitable harm	5	52.7613	6
																												6	16	Control	-0.5	-0.5	Impersonal harm	Other-Beneficial	Inevitable harm	5	73.5317	6
																												7	1	Control	-0.5	-0.5	Personal harm	Self-Beneficial	Avoidable harm	4	34.2364	1
																												7	2	Control	-0.5	-0.5	Impersonal harm	Self-Beneficial	Avoidable harm	4	30.7163	1
																												7	3	Control	-0.5	-0.5	Personal harm	Self-Beneficial	Avoidable harm	4	39.0959	2
																												7	4	Control	-0.5	-0.5	Impersonal harm	Self-Beneficial	Avoidable harm	4	27.7521	6
																												7	5	Control	-0.5	-0.5	Personal harm	Self-Beneficial	Inevitable harm	4	20.2976	2
																												7	6	Control	-0.5	-0.5	Impersonal harm	Self-Beneficial	Inevitable harm	4	33.3372	2
																												7	7	Control	-0.5	-0.5	Personal harm	Self-Beneficial	Inevitable harm	4	34.3015	4
																												7	8	Control	-0.5	-0.5	Impersonal harm	Self-Beneficial	Inevitable harm	4	27.5037	3
																												7	9	Control	-0.5	-0.5	Personal harm	Other-Beneficial	Avoidable harm	4	14.4554	1
																												7	10	Control	-0.5	-0.5	Impersonal harm	Other-Beneficial	Avoidable harm	4	37.2023	1
																												7	11	Control	-0.5	-0.5	Personal harm	Other-Beneficial	Avoidable harm	4	38.7037	3
																												7	12	Control	-0.5	-0.5	Impersonal harm	Other-Beneficial	Avoidable harm	4	38.8769	2
																												7	13	Control	-0.5	-0.5	Personal harm	Other-Beneficial	Inevitable harm	4	45.323	2
																												7	14	Control	-0.5	-0.5	Impersonal harm	Other-Beneficial	Inevitable harm	4	31.9769	2
																												7	15	Control	-0.5	-0.5	Personal harm	Other-Beneficial	Inevitable harm	4	44.0494	5
																												7	16	Control	-0.5	-0.5	Impersonal harm	Other-Beneficial	Inevitable harm	4	28.5501	5
																												8	1	Control	-0.5	-0.5	Personal harm	Self-Beneficial	Avoidable harm	4	79.462	2
																												8	2	Control	-0.5	-0.5	Impersonal harm	Self-Beneficial	Avoidable harm	4	19.2507	2
																												8	3	Control	-0.5	-0.5	Personal harm	Self-Beneficial	Avoidable harm	4	25.1957	3
																												8	4	Control	-0.5	-0.5	Impersonal harm	Self-Beneficial	Avoidable harm	4	53.5109	4
																												8	5	Control	-0.5	-0.5	Personal harm	Self-Beneficial	Inevitable harm	4	37.984	3
																												8	6	Control	-0.5	-0.5	Impersonal harm	Self-Beneficial	Inevitable harm	4	21.4387	3
																												8	7	Control	-0.5	-0.5	Personal harm	Self-Beneficial	Inevitable harm	4	8.46726	1
																												8	8	Control	-0.5	-0.5	Impersonal harm	Self-Beneficial	Inevitable harm	4	51.8813	3
																												8	9	Control	-0.5	-0.5	Personal harm	Other-Beneficial	Avoidable harm	4	10.3538	2
																												8	10	Control	-0.5	-0.5	Impersonal harm	Other-Beneficial	Avoidable harm	4	30.7463	1
																												8	11	Control	-0.5	-0.5	Personal harm	Other-Beneficial	Avoidable harm	4	35.2924	4
																												8	12	Control	-0.5	-0.5	Impersonal harm	Other-Beneficial	Avoidable harm	4	31.1752	5
																												8	13	Control	-0.5	-0.5	Personal harm	Other-Beneficial	Inevitable harm	4	63.8412	2
																												8	14	Control	-0.5	-0.5	Impersonal harm	Other-Beneficial	Inevitable harm	4	59.9455	5
																												8	15	Control	-0.5	-0.5	Personal harm	Other-Beneficial	Inevitable harm	4	47.772	5
																												8	16	Control	-0.5	-0.5	Impersonal harm	Other-Beneficial	Inevitable harm	4	43.6296	5
																												9	1	Control	-0.5	-0.5	Personal harm	Self-Beneficial	Avoidable harm	4	46.7738	5
																												9	2	Control	-0.5	-0.5	Impersonal harm	Self-Beneficial	Avoidable harm	4	24.8755	2
																												9	3	Control	-0.5	-0.5	Personal harm	Self-Beneficial	Avoidable harm	4	15.0055	2
																												9	4	Control	-0.5	-0.5	Impersonal harm	Self-Beneficial	Avoidable harm	4	50.0024	3
																												9	5	Control	-0.5	-0.5	Personal harm	Self-Beneficial	Inevitable harm	4	43.5557	3
																												9	6	Control	-0.5	-0.5	Impersonal harm	Self-Beneficial	Inevitable harm	4	18.5446	2
																												9	7	Control	-0.5	-0.5	Personal harm	Self-Beneficial	Inevitable harm	4	12.2692	2
																												9	8	Control	-0.5	-0.5	Impersonal harm	Self-Beneficial	Inevitable harm	4	49.6779	5
																												9	9	Control	-0.5	-0.5	Personal harm	Other-Beneficial	Avoidable harm	4	21.3396	1
																												9	10	Control	-0.5	-0.5	Impersonal harm	Other-Beneficial	Avoidable harm	4	33.4599	5
																												9	11	Control	-0.5	-0.5	Personal harm	Other-Beneficial	Avoidable harm	4	39.7704	5
																												9	12	Control	-0.5	-0.5	Impersonal harm	Other-Beneficial	Avoidable harm	4	36.3186	3
																												9	13	Control	-0.5	-0.5	Personal harm	Other-Beneficial	Inevitable harm	4	31.4298	5
																												9	14	Control	-0.5	-0.5	Impersonal harm	Other-Beneficial	Inevitable harm	4	85.9166	3
																												9	15	Control	-0.5	-0.5	Personal harm	Other-Beneficial	Inevitable harm	4	40.1686	6
																												9	16	Control	-0.5	-0.5	Impersonal harm	Other-Beneficial	Inevitable harm	4	32.7139	5
																												10	1	Control	-0.5	-0.5	Personal harm	Self-Beneficial	Avoidable harm	5	28.9496	4
																												10	2	Control	-0.5	-0.5	Impersonal harm	Self-Beneficial	Avoidable harm	5	14.0556	4
																												10	3	Control	-0.5	-0.5	Personal harm	Self-Beneficial	Avoidable harm	5	18.1495	4
																												10	4	Control	-0.5	-0.5	Impersonal harm	Self-Beneficial	Avoidable harm	5	28.9142	4
																												10	5	Control	-0.5	-0.5	Personal harm	Self-Beneficial	Inevitable harm	5	16.2179	3
																												10	6	Control	-0.5	-0.5	Impersonal harm	Self-Beneficial	Inevitable harm	5	32.211	4
																												10	7	Control	-0.5	-0.5	Personal harm	Self-Beneficial	Inevitable harm	5	14.538	3
																												10	8	Control	-0.5	-0.5	Impersonal harm	Self-Beneficial	Inevitable harm	5	26.3687	5
																												10	9	Control	-0.5	-0.5	Personal harm	Other-Beneficial	Avoidable harm	5	15.075	3
																												10	10	Control	-0.5	-0.5	Impersonal harm	Other-Beneficial	Avoidable harm	5	22.0937	3
																												10	11	Control	-0.5	-0.5	Personal harm	Other-Beneficial	Avoidable harm	5	19.8099	4
																												10	12	Control	-0.5	-0.5	Impersonal harm	Other-Beneficial	Avoidable harm	5	24.6775	4
																												10	13	Control	-0.5	-0.5	Personal harm	Other-Beneficial	Inevitable harm	5	31.1376	5
																												10	14	Control	-0.5	-0.5	Impersonal harm	Other-Beneficial	Inevitable harm	5	26.501	4
																												10	15	Control	-0.5	-0.5	Personal harm	Other-Beneficial	Inevitable harm	5	33.9248	5
																												10	16	Control	-0.5	-0.5	Impersonal harm	Other-Beneficial	Inevitable harm	5	17.6355	5
																												11	1	Control	-0.5	-0.5	Personal harm	Self-Beneficial	Avoidable harm	7	48.9114	7
																												11	2	Control	-0.5	-0.5	Impersonal harm	Self-Beneficial	Avoidable harm	7	36.1967	7
																												11	3	Control	-0.5	-0.5	Personal harm	Self-Beneficial	Avoidable harm	7	21.5564	7
																												11	4	Control	-0.5	-0.5	Impersonal harm	Self-Beneficial	Avoidable harm	7	37.4409	7
																												11	5	Control	-0.5	-0.5	Personal harm	Self-Beneficial	Inevitable harm	7	32.19	7
																												11	6	Control	-0.5	-0.5	Impersonal harm	Self-Beneficial	Inevitable harm	7	46.4276	7
																												11	7	Control	-0.5	-0.5	Personal harm	Self-Beneficial	Inevitable harm	7	32.7004	7
																												11	8	Control	-0.5	-0.5	Impersonal harm	Self-Beneficial	Inevitable harm	7	21.3506	7
																												11	9	Control	-0.5	-0.5	Personal harm	Other-Beneficial	Avoidable harm	7	19.9745	7
																												11	10	Control	-0.5	-0.5	Impersonal harm	Other-Beneficial	Avoidable harm	7	31.6295	7
																												11	11	Control	-0.5	-0.5	Personal harm	Other-Beneficial	Avoidable harm	7	40.5881	7
																												11	12	Control	-0.5	-0.5	Impersonal harm	Other-Beneficial	Avoidable harm	7	26.1642	7
																												11	13	Control	-0.5	-0.5	Personal harm	Other-Beneficial	Inevitable harm	7	54.7141	7
																												11	14	Control	-0.5	-0.5	Impersonal harm	Other-Beneficial	Inevitable harm	7	61.779	1
																												11	15	Control	-0.5	-0.5	Personal harm	Other-Beneficial	Inevitable harm	7	36.052	7
																												11	16	Control	-0.5	-0.5	Impersonal harm	Other-Beneficial	Inevitable harm	7	30.9663	7
																												12	1	Control	-0.5	-0.5	Personal harm	Self-Beneficial	Avoidable harm	4	26.6032	2
																												12	2	Control	-0.5	-0.5	Impersonal harm	Self-Beneficial	Avoidable harm	4	48.9322	3
																												12	3	Control	-0.5	-0.5	Personal harm	Self-Beneficial	Avoidable harm	4	29.7581	3
																												12	4	Control	-0.5	-0.5	Impersonal harm	Self-Beneficial	Avoidable harm	4	21.3892	4
																												12	5	Control	-0.5	-0.5	Personal harm	Self-Beneficial	Inevitable harm	4	23.1557	3
																												12	6	Control	-0.5	-0.5	Impersonal harm	Self-Beneficial	Inevitable harm	4	31.1992	3
																												12	7	Control	-0.5	-0.5	Personal harm	Self-Beneficial	Inevitable harm	4	52.228	4
																												12	8	Control	-0.5	-0.5	Impersonal harm	Self-Beneficial	Inevitable harm	4	13.4117	3
																												12	9	Control	-0.5	-0.5	Personal harm	Other-Beneficial	Avoidable harm	4	20.0165	2
																												12	10	Control	-0.5	-0.5	Impersonal harm	Other-Beneficial	Avoidable harm	4	33.0387	2
																												12	11	Control	-0.5	-0.5	Personal harm	Other-Beneficial	Avoidable harm	4	44.1844	3
																												12	12	Control	-0.5	-0.5	Impersonal harm	Other-Beneficial	Avoidable harm	4	12.117	3
																												12	13	Control	-0.5	-0.5	Personal harm	Other-Beneficial	Inevitable harm	4	50.8245	3
																												12	14	Control	-0.5	-0.5	Impersonal harm	Other-Beneficial	Inevitable harm	4	46.9393	3
																												12	15	Control	-0.5	-0.5	Personal harm	Other-Beneficial	Inevitable harm	4	46.9156	3
																												12	16	Control	-0.5	-0.5	Impersonal harm	Other-Beneficial	Inevitable harm	4	33.6018	3
																												13	1	Control	-0.5	-0.5	Personal harm	Self-Beneficial	Avoidable harm	3	54.103	4
																												13	2	Control	-0.5	-0.5	Impersonal harm	Self-Beneficial	Avoidable harm	3	41.5147	4
																												13	3	Control	-0.5	-0.5	Personal harm	Self-Beneficial	Avoidable harm	3	49.4613	5
																												13	4	Control	-0.5	-0.5	Impersonal harm	Self-Beneficial	Avoidable harm	3	39.4629	6
																												13	5	Control	-0.5	-0.5	Personal harm	Self-Beneficial	Inevitable harm	3	43.1536	3
																												13	6	Control	-0.5	-0.5	Impersonal harm	Self-Beneficial	Inevitable harm	3	48.9279	4
																												13	7	Control	-0.5	-0.5	Personal harm	Self-Beneficial	Inevitable harm	3	35.0208	2
																												13	8	Control	-0.5	-0.5	Impersonal harm	Self-Beneficial	Inevitable harm	3	38.0592	5
																												13	9	Control	-0.5	-0.5	Personal harm	Other-Beneficial	Avoidable harm	3	58.1571	4
																												13	10	Control	-0.5	-0.5	Impersonal harm	Other-Beneficial	Avoidable harm	3	33.9663	1
																												13	11	Control	-0.5	-0.5	Personal harm	Other-Beneficial	Avoidable harm	3	41.2468	5
																												13	12	Control	-0.5	-0.5	Impersonal harm	Other-Beneficial	Avoidable harm	3	35.239	5
																												13	13	Control	-0.5	-0.5	Personal harm	Other-Beneficial	Inevitable harm	3	51.5252	2
																												13	14	Control	-0.5	-0.5	Impersonal harm	Other-Beneficial	Inevitable harm	3	69.545	3
																												13	15	Control	-0.5	-0.5	Personal harm	Other-Beneficial	Inevitable harm	3	47.2541	4
																												13	16	Control	-0.5	-0.5	Impersonal harm	Other-Beneficial	Inevitable harm	3	56.8576	3
																												14	1	Control	-0.5	-0.5	Personal harm	Self-Beneficial	Avoidable harm	5	33.7917	1
																												14	2	Control	-0.5	-0.5	Impersonal harm	Self-Beneficial	Avoidable harm	5	42.7026	7
																												14	3	Control	-0.5	-0.5	Personal harm	Self-Beneficial	Avoidable harm	5	24.4404	7
																												14	4	Control	-0.5	-0.5	Impersonal harm	Self-Beneficial	Avoidable harm	5	36.0233	7
																												14	5	Control	-0.5	-0.5	Personal harm	Self-Beneficial	Inevitable harm	5	27.2513	7
																												14	6	Control	-0.5	-0.5	Impersonal harm	Self-Beneficial	Inevitable harm	5	57.7594	7
																												14	7	Control	-0.5	-0.5	Personal harm	Self-Beneficial	Inevitable harm	5	28.0042	1
																												14	8	Control	-0.5	-0.5	Impersonal harm	Self-Beneficial	Inevitable harm	5	25.1418	7
																												14	9	Control	-0.5	-0.5	Personal harm	Other-Beneficial	Avoidable harm	5	18.1543	1
																												14	10	Control	-0.5	-0.5	Impersonal harm	Other-Beneficial	Avoidable harm	5	24.8563	1
																												14	11	Control	-0.5	-0.5	Personal harm	Other-Beneficial	Avoidable harm	5	9.21281	1
																												14	12	Control	-0.5	-0.5	Impersonal harm	Other-Beneficial	Avoidable harm	5	31.7006	1
																												14	13	Control	-0.5	-0.5	Personal harm	Other-Beneficial	Inevitable harm	5	31.652	7
																												14	14	Control	-0.5	-0.5	Impersonal harm	Other-Beneficial	Inevitable harm	5	50.1385	7
																												14	15	Control	-0.5	-0.5	Personal harm	Other-Beneficial	Inevitable harm	5	20.4349	7
																												14	16	Control	-0.5	-0.5	Impersonal harm	Other-Beneficial	Inevitable harm	5	49.2741	7
																												15	1	Control	-0.5	-0.5	Personal harm	Self-Beneficial	Avoidable harm	5	67.5629	2
																												15	2	Control	-0.5	-0.5	Impersonal harm	Self-Beneficial	Avoidable harm	5	29.6684	2
																												15	3	Control	-0.5	-0.5	Personal harm	Self-Beneficial	Avoidable harm	5	26.3462	3
																												15	4	Control	-0.5	-0.5	Impersonal harm	Self-Beneficial	Avoidable harm	5	63.7473	4
																												15	5	Control	-0.5	-0.5	Personal harm	Self-Beneficial	Inevitable harm	5	33.4496	1
																												15	6	Control	-0.5	-0.5	Impersonal harm	Self-Beneficial	Inevitable harm	5	17.3487	1
																												15	7	Control	-0.5	-0.5	Personal harm	Self-Beneficial	Inevitable harm	5	19.0466	1
																												15	8	Control	-0.5	-0.5	Impersonal harm	Self-Beneficial	Inevitable harm	5	61.0709	5
																												15	9	Control	-0.5	-0.5	Personal harm	Other-Beneficial	Avoidable harm	5	23.5361	1
																												15	10	Control	-0.5	-0.5	Impersonal harm	Other-Beneficial	Avoidable harm	5	32.9246	1
																												15	11	Control	-0.5	-0.5	Personal harm	Other-Beneficial	Avoidable harm	5	39.0359	2
																												15	12	Control	-0.5	-0.5	Impersonal harm	Other-Beneficial	Avoidable harm	5	12.4355	1
																												15	13	Control	-0.5	-0.5	Personal harm	Other-Beneficial	Inevitable harm	5	45.1481	4
																												15	14	Control	-0.5	-0.5	Impersonal harm	Other-Beneficial	Inevitable harm	5	58.6211	5
																												15	15	Control	-0.5	-0.5	Personal harm	Other-Beneficial	Inevitable harm	5	32.9662	5
																												15	16	Control	-0.5	-0.5	Impersonal harm	Other-Beneficial	Inevitable harm	5	56.0798	6
																												16	1	Control	-0.5	-0.5	Personal harm	Self-Beneficial	Avoidable harm	7	10.7589	3
																												16	2	Control	-0.5	-0.5	Impersonal harm	Self-Beneficial	Avoidable harm	7	38.6879	5
																												16	3	Control	-0.5	-0.5	Personal harm	Self-Beneficial	Avoidable harm	7	14.2509	6
																												16	4	Control	-0.5	-0.5	Impersonal harm	Self-Beneficial	Avoidable harm	7	86.549	5
																												16	5	Control	-0.5	-0.5	Personal harm	Self-Beneficial	Inevitable harm	7	19.1896	1
																												16	6	Control	-0.5	-0.5	Impersonal harm	Self-Beneficial	Inevitable harm	7	35.4878	3
																												16	7	Control	-0.5	-0.5	Personal harm	Self-Beneficial	Inevitable harm	7	19.2564	5
																												16	8	Control	-0.5	-0.5	Impersonal harm	Self-Beneficial	Inevitable harm	7	37.4086	6
																												16	9	Control	-0.5	-0.5	Personal harm	Other-Beneficial	Avoidable harm	7	10.9714	2
																												16	10	Control	-0.5	-0.5	Impersonal harm	Other-Beneficial	Avoidable harm	7	38.2574	6
																												16	11	Control	-0.5	-0.5	Personal harm	Other-Beneficial	Avoidable harm	7	40.04	5
																												16	12	Control	-0.5	-0.5	Impersonal harm	Other-Beneficial	Avoidable harm	7	42.6661	3
																												16	13	Control	-0.5	-0.5	Personal harm	Other-Beneficial	Inevitable harm	7	28.433	7
																												16	14	Control	-0.5	-0.5	Impersonal harm	Other-Beneficial	Inevitable harm	7	67.8977	5
																												16	15	Control	-0.5	-0.5	Personal harm	Other-Beneficial	Inevitable harm	7	34.4037	7
																												16	16	Control	-0.5	-0.5	Impersonal harm	Other-Beneficial	Inevitable harm	7	16.7942	7
																												17	1	Control	-0.5	-0.5	Personal harm	Self-Beneficial	Avoidable harm	3	70.2828	2
																												17	2	Control	-0.5	-0.5	Impersonal harm	Self-Beneficial	Avoidable harm	3	47.9634	2
																												17	3	Control	-0.5	-0.5	Personal harm	Self-Beneficial	Avoidable harm	3	28.7348	7
																												17	4	Control	-0.5	-0.5	Impersonal harm	Self-Beneficial	Avoidable harm	3	71.6373	7
																												17	5	Control	-0.5	-0.5	Personal harm	Self-Beneficial	Inevitable harm	3	16.1336	1
																												17	6	Control	-0.5	-0.5	Impersonal harm	Self-Beneficial	Inevitable harm	3	75.6208	1
																												17	7	Control	-0.5	-0.5	Personal harm	Self-Beneficial	Inevitable harm	3	35.7569	5
																												17	8	Control	-0.5	-0.5	Impersonal harm	Self-Beneficial	Inevitable harm	3	74.1445	5
																												17	9	Control	-0.5	-0.5	Personal harm	Other-Beneficial	Avoidable harm	3	15.8586	2
																												17	10	Control	-0.5	-0.5	Impersonal harm	Other-Beneficial	Avoidable harm	3	53.3052	7
																												17	11	Control	-0.5	-0.5	Personal harm	Other-Beneficial	Avoidable harm	3	49.3905	6
																												17	12	Control	-0.5	-0.5	Impersonal harm	Other-Beneficial	Avoidable harm	3	54.4368	1
																												17	13	Control	-0.5	-0.5	Personal harm	Other-Beneficial	Inevitable harm	3	47.7846	1
																												17	14	Control	-0.5	-0.5	Impersonal harm	Other-Beneficial	Inevitable harm	3	132.545	6
																												17	15	Control	-0.5	-0.5	Personal harm	Other-Beneficial	Inevitable harm	3	83.9678	6
																												17	16	Control	-0.5	-0.5	Impersonal harm	Other-Beneficial	Inevitable harm	3	53.0114	1
																												18	1	Control	-0.5	-0.5	Personal harm	Self-Beneficial	Avoidable harm	3	21.7397	6
																												18	2	Control	-0.5	-0.5	Impersonal harm	Self-Beneficial	Avoidable harm	3	77.7604	6
																												18	3	Control	-0.5	-0.5	Personal harm	Self-Beneficial	Avoidable harm	3	12.0607	6
																												18	4	Control	-0.5	-0.5	Impersonal harm	Self-Beneficial	Avoidable harm	3	81.9518	6
																												18	5	Control	-0.5	-0.5	Personal harm	Self-Beneficial	Inevitable harm	3	139.175	4
																												18	6	Control	-0.5	-0.5	Impersonal harm	Self-Beneficial	Inevitable harm	3	49.0925	7
																												18	7	Control	-0.5	-0.5	Personal harm	Self-Beneficial	Inevitable harm	3	46.2054	7
																												18	8	Control	-0.5	-0.5	Impersonal harm	Self-Beneficial	Inevitable harm	3	85.995	6
																												18	9	Control	-0.5	-0.5	Personal harm	Other-Beneficial	Avoidable harm	3	60.2391	1
																												18	10	Control	-0.5	-0.5	Impersonal harm	Other-Beneficial	Avoidable harm	3	73.9064	3
																												18	11	Control	-0.5	-0.5	Personal harm	Other-Beneficial	Avoidable harm	3	27.9877	1
																												18	12	Control	-0.5	-0.5	Impersonal harm	Other-Beneficial	Avoidable harm	3	47.1294	1
																												18	13	Control	-0.5	-0.5	Personal harm	Other-Beneficial	Inevitable harm	3	183.138	2
																												18	14	Control	-0.5	-0.5	Impersonal harm	Other-Beneficial	Inevitable harm	3	102.529	5
																												18	15	Control	-0.5	-0.5	Personal harm	Other-Beneficial	Inevitable harm	3	53.6328	7
																												18	16	Control	-0.5	-0.5	Impersonal harm	Other-Beneficial	Inevitable harm	3	97.0265	7
																												19	1	Control	-0.5	-0.5	Personal harm	Self-Beneficial	Avoidable harm	6	45.4497	1
																												19	2	Control	-0.5	-0.5	Impersonal harm	Self-Beneficial	Avoidable harm	6	19.1287	1
																												19	3	Control	-0.5	-0.5	Personal harm	Self-Beneficial	Avoidable harm	6	29.5278	1
																												19	4	Control	-0.5	-0.5	Impersonal harm	Self-Beneficial	Avoidable harm	6	98.9093	2
																												19	5	Control	-0.5	-0.5	Personal harm	Self-Beneficial	Inevitable harm	6	15.6109	2
																												19	6	Control	-0.5	-0.5	Impersonal harm	Self-Beneficial	Inevitable harm	6	35.6124	5
																												19	7	Control	-0.5	-0.5	Personal harm	Self-Beneficial	Inevitable harm	6	32.3645	6
																												19	8	Control	-0.5	-0.5	Impersonal harm	Self-Beneficial	Inevitable harm	6	20.9109	6
																												19	9	Control	-0.5	-0.5	Personal harm	Other-Beneficial	Avoidable harm	6	25.1712	1
																												19	10	Control	-0.5	-0.5	Impersonal harm	Other-Beneficial	Avoidable harm	6	58.4223	1
																												19	11	Control	-0.5	-0.5	Personal harm	Other-Beneficial	Avoidable harm	6	45.8716	2
																												19	12	Control	-0.5	-0.5	Impersonal harm	Other-Beneficial	Avoidable harm	6	31.4427	5
																												19	13	Control	-0.5	-0.5	Personal harm	Other-Beneficial	Inevitable harm	6	22.4292	2
																												19	14	Control	-0.5	-0.5	Impersonal harm	Other-Beneficial	Inevitable harm	6	73.448	4
																												19	15	Control	-0.5	-0.5	Personal harm	Other-Beneficial	Inevitable harm	6	18.1259	7
																												19	16	Control	-0.5	-0.5	Impersonal harm	Other-Beneficial	Inevitable harm	6	50.5419	7
																												20	1	Control	-0.5	-0.5	Personal harm	Self-Beneficial	Avoidable harm	6	14.0906	3
																												20	2	Control	-0.5	-0.5	Impersonal harm	Self-Beneficial	Avoidable harm	6	45.9323	4
																												20	3	Control	-0.5	-0.5	Personal harm	Self-Beneficial	Avoidable harm	6	20.585	3
																												20	4	Control	-0.5	-0.5	Impersonal harm	Self-Beneficial	Avoidable harm	6	40.268	5
																												20	5	Control	-0.5	-0.5	Personal harm	Self-Beneficial	Inevitable harm	6	31.6651	3
																												20	6	Control	-0.5	-0.5	Impersonal harm	Self-Beneficial	Inevitable harm	6	18.8574	3
																												20	7	Control	-0.5	-0.5	Personal harm	Self-Beneficial	Inevitable harm	6	27.6847	3
																												20	8	Control	-0.5	-0.5	Impersonal harm	Self-Beneficial	Inevitable harm	6	32.5546	5
																												20	9	Control	-0.5	-0.5	Personal harm	Other-Beneficial	Avoidable harm	6	40.9904	2
																												20	10	Control	-0.5	-0.5	Impersonal harm	Other-Beneficial	Avoidable harm	6	33.6348	3
																												20	11	Control	-0.5	-0.5	Personal harm	Other-Beneficial	Avoidable harm	6	52.237	3
																												20	12	Control	-0.5	-0.5	Impersonal harm	Other-Beneficial	Avoidable harm	6	15.6876	5
																												20	13	Control	-0.5	-0.5	Personal harm	Other-Beneficial	Inevitable harm	6	42.2616	6
																												20	14	Control	-0.5	-0.5	Impersonal harm	Other-Beneficial	Inevitable harm	6	49.2757	5
																												20	15	Control	-0.5	-0.5	Personal harm	Other-Beneficial	Inevitable harm	6	31.7431	5
																												20	16	Control	-0.5	-0.5	Impersonal harm	Other-Beneficial	Inevitable harm	6	26.831	5
																												21	1	Control	-0.5	-0.5	Personal harm	Self-Beneficial	Avoidable harm	7	30.3915	1
																												21	2	Control	-0.5	-0.5	Impersonal harm	Self-Beneficial	Avoidable harm	7	87.4523	1
																												21	3	Control	-0.5	-0.5	Personal harm	Self-Beneficial	Avoidable harm	7	21.1889	2
																												21	4	Control	-0.5	-0.5	Impersonal harm	Self-Beneficial	Avoidable harm	7	46.0561	6
																												21	5	Control	-0.5	-0.5	Personal harm	Self-Beneficial	Inevitable harm	7	35.8396	1
																												21	6	Control	-0.5	-0.5	Impersonal harm	Self-Beneficial	Inevitable harm	7	71.0061	1
																												21	7	Control	-0.5	-0.5	Personal harm	Self-Beneficial	Inevitable harm	7	27.7655	6
																												21	8	Control	-0.5	-0.5	Impersonal harm	Self-Beneficial	Inevitable harm	7	53.3244	7
																												21	9	Control	-0.5	-0.5	Personal harm	Other-Beneficial	Avoidable harm	7	55.0782	1
																												21	10	Control	-0.5	-0.5	Impersonal harm	Other-Beneficial	Avoidable harm	7	67.2693	1
																												21	11	Control	-0.5	-0.5	Personal harm	Other-Beneficial	Avoidable harm	7	54.9901	1
																												21	12	Control	-0.5	-0.5	Impersonal harm	Other-Beneficial	Avoidable harm	7	15.8739	1
																												21	13	Control	-0.5	-0.5	Personal harm	Other-Beneficial	Inevitable harm	7	28.9279	1
																												21	14	Control	-0.5	-0.5	Impersonal harm	Other-Beneficial	Inevitable harm	7	113.904	1
																												21	15	Control	-0.5	-0.5	Personal harm	Other-Beneficial	Inevitable harm	7	62.914	1
																												21	16	Control	-0.5	-0.5	Impersonal harm	Other-Beneficial	Inevitable harm	7	101.966	1
																												22	1	Control	-0.5	-0.5	Personal harm	Self-Beneficial	Avoidable harm	7	9.51479	3
																												22	2	Control	-0.5	-0.5	Impersonal harm	Self-Beneficial	Avoidable harm	7	40.9375	5
																												22	3	Control	-0.5	-0.5	Personal harm	Self-Beneficial	Avoidable harm	7	18.5321	5
																												22	4	Control	-0.5	-0.5	Impersonal harm	Self-Beneficial	Avoidable harm	7	60.6772	5
																												22	5	Control	-0.5	-0.5	Personal harm	Self-Beneficial	Inevitable harm	7	40.432	3
																												22	6	Control	-0.5	-0.5	Impersonal harm	Self-Beneficial	Inevitable harm	7	19.7284	3
																												22	7	Control	-0.5	-0.5	Personal harm	Self-Beneficial	Inevitable harm	7	24.7734	3
																												22	8	Control	-0.5	-0.5	Impersonal harm	Self-Beneficial	Inevitable harm	7	46.777	5
																												22	9	Control	-0.5	-0.5	Personal harm	Other-Beneficial	Avoidable harm	7	19.5038	3
																												22	10	Control	-0.5	-0.5	Impersonal harm	Other-Beneficial	Avoidable harm	7	30.7054	3
																												22	11	Control	-0.5	-0.5	Personal harm	Other-Beneficial	Avoidable harm	7	49.978	5
																												22	12	Control	-0.5	-0.5	Impersonal harm	Other-Beneficial	Avoidable harm	7	20.8971	5
																												22	13	Control	-0.5	-0.5	Personal harm	Other-Beneficial	Inevitable harm	7	19.4046	3
																												22	14	Control	-0.5	-0.5	Impersonal harm	Other-Beneficial	Inevitable harm	7	55.0699	5
																												22	15	Control	-0.5	-0.5	Personal harm	Other-Beneficial	Inevitable harm	7	37.4186	5
																												22	16	Control	-0.5	-0.5	Impersonal harm	Other-Beneficial	Inevitable harm	7	91.2725	5
																												23	1	Control	-0.5	-0.5	Personal harm	Self-Beneficial	Avoidable harm	5	41.9994	4
																												23	2	Control	-0.5	-0.5	Impersonal harm	Self-Beneficial	Avoidable harm	5	46.3276	6
																												23	3	Control	-0.5	-0.5	Personal harm	Self-Beneficial	Avoidable harm	5	17.425	7
																												23	4	Control	-0.5	-0.5	Impersonal harm	Self-Beneficial	Avoidable harm	5	54.1096	7
																												23	5	Control	-0.5	-0.5	Personal harm	Self-Beneficial	Inevitable harm	5	13.6955	6
																												23	6	Control	-0.5	-0.5	Impersonal harm	Self-Beneficial	Inevitable harm	5	89.3551	5
																												23	7	Control	-0.5	-0.5	Personal harm	Self-Beneficial	Inevitable harm	5	25.641	7
																												23	8	Control	-0.5	-0.5	Impersonal harm	Self-Beneficial	Inevitable harm	5	34.5732	7
																												23	9	Control	-0.5	-0.5	Personal harm	Other-Beneficial	Avoidable harm	5	6.97859	1
																												23	10	Control	-0.5	-0.5	Impersonal harm	Other-Beneficial	Avoidable harm	5	30.0482	1
																												23	11	Control	-0.5	-0.5	Personal harm	Other-Beneficial	Avoidable harm	5	20.1003	7
																												23	12	Control	-0.5	-0.5	Impersonal harm	Other-Beneficial	Avoidable harm	5	38.8425	7
																												23	13	Control	-0.5	-0.5	Personal harm	Other-Beneficial	Inevitable harm	5	72.7088	7
																												23	14	Control	-0.5	-0.5	Impersonal harm	Other-Beneficial	Inevitable harm	5	59.8432	6
																												23	15	Control	-0.5	-0.5	Personal harm	Other-Beneficial	Inevitable harm	5	37.9456	7
																												23	16	Control	-0.5	-0.5	Impersonal harm	Other-Beneficial	Inevitable harm	5	89.3128	7
																												24	1	Control	-0.5	-0.5	Personal harm	Self-Beneficial	Avoidable harm	6	48.9271	6
																												24	2	Control	-0.5	-0.5	Impersonal harm	Self-Beneficial	Avoidable harm	6	17.918	6
																												24	3	Control	-0.5	-0.5	Personal harm	Self-Beneficial	Avoidable harm	6	33.5715	4
																												24	4	Control	-0.5	-0.5	Impersonal harm	Self-Beneficial	Avoidable harm	6	23.3836	7
																												24	5	Control	-0.5	-0.5	Personal harm	Self-Beneficial	Inevitable harm	6	27.4147	5
																												24	6	Control	-0.5	-0.5	Impersonal harm	Self-Beneficial	Inevitable harm	6	26.1077	6
																												24	7	Control	-0.5	-0.5	Personal harm	Self-Beneficial	Inevitable harm	6	29.4662	5
																												24	8	Control	-0.5	-0.5	Impersonal harm	Self-Beneficial	Inevitable harm	6	20.8354	7
																												24	9	Control	-0.5	-0.5	Personal harm	Other-Beneficial	Avoidable harm	6	21.696	1
																												24	10	Control	-0.5	-0.5	Impersonal harm	Other-Beneficial	Avoidable harm	6	31.3581	1
																												24	11	Control	-0.5	-0.5	Personal harm	Other-Beneficial	Avoidable harm	6	19.9301	1
																												24	12	Control	-0.5	-0.5	Impersonal harm	Other-Beneficial	Avoidable harm	6	60.6689	1
																												24	13	Control	-0.5	-0.5	Personal harm	Other-Beneficial	Inevitable harm	6	45.676	1
																												24	14	Control	-0.5	-0.5	Impersonal harm	Other-Beneficial	Inevitable harm	6	61.6625	5
																												24	15	Control	-0.5	-0.5	Personal harm	Other-Beneficial	Inevitable harm	6	30.6783	3
																												24	16	Control	-0.5	-0.5	Impersonal harm	Other-Beneficial	Inevitable harm	6	31.2273	7
																												25	1	Control	-0.5	-0.5	Personal harm	Self-Beneficial	Avoidable harm	5	18.5067	6
																												25	2	Control	-0.5	-0.5	Impersonal harm	Self-Beneficial	Avoidable harm	5	37.3899	5
																												25	3	Control	-0.5	-0.5	Personal harm	Self-Beneficial	Avoidable harm	5	24.8846	4
																												25	4	Control	-0.5	-0.5	Impersonal harm	Self-Beneficial	Avoidable harm	5	35.2827	7
																												25	5	Control	-0.5	-0.5	Personal harm	Self-Beneficial	Inevitable harm	5	24.7194	3
																												25	6	Control	-0.5	-0.5	Impersonal harm	Self-Beneficial	Inevitable harm	5	39.378	3
																												25	7	Control	-0.5	-0.5	Personal harm	Self-Beneficial	Inevitable harm	5	31.6854	3
																												25	8	Control	-0.5	-0.5	Impersonal harm	Self-Beneficial	Inevitable harm	5	19.0388	5
																												25	9	Control	-0.5	-0.5	Personal harm	Other-Beneficial	Avoidable harm	5	46.1174	3
																												25	10	Control	-0.5	-0.5	Impersonal harm	Other-Beneficial	Avoidable harm	5	22.4592	6
																												25	11	Control	-0.5	-0.5	Personal harm	Other-Beneficial	Avoidable harm	5	22.2192	4
																												25	12	Control	-0.5	-0.5	Impersonal harm	Other-Beneficial	Avoidable harm	5	51.593	4
																												25	13	Control	-0.5	-0.5	Personal harm	Other-Beneficial	Inevitable harm	5	50.3161	6
																												25	14	Control	-0.5	-0.5	Impersonal harm	Other-Beneficial	Inevitable harm	5	40.6869	6
																												25	15	Control	-0.5	-0.5	Personal harm	Other-Beneficial	Inevitable harm	5	35.1703	6
																												25	16	Control	-0.5	-0.5	Impersonal harm	Other-Beneficial	Inevitable harm	5	41.926	6
																												26	1	Control	-0.5	-0.5	Personal harm	Self-Beneficial	Avoidable harm	5	45.6282	7
																												26	2	Control	-0.5	-0.5	Impersonal harm	Self-Beneficial	Avoidable harm	5	19.5185	7
																												26	3	Control	-0.5	-0.5	Personal harm	Self-Beneficial	Avoidable harm	5	43.4302	7
																												26	4	Control	-0.5	-0.5	Impersonal harm	Self-Beneficial	Avoidable harm	5	21.9497	7
																												26	5	Control	-0.5	-0.5	Personal harm	Self-Beneficial	Inevitable harm	5	18.2915	7
																												26	6	Control	-0.5	-0.5	Impersonal harm	Self-Beneficial	Inevitable harm	5	39.8349	7
																												26	7	Control	-0.5	-0.5	Personal harm	Self-Beneficial	Inevitable harm	5	14.6805	7
																												26	8	Control	-0.5	-0.5	Impersonal harm	Self-Beneficial	Inevitable harm	5	36.0557	7
																												26	9	Control	-0.5	-0.5	Personal harm	Other-Beneficial	Avoidable harm	5	46.5437	1
																												26	10	Control	-0.5	-0.5	Impersonal harm	Other-Beneficial	Avoidable harm	5	27.1658	1
																												26	11	Control	-0.5	-0.5	Personal harm	Other-Beneficial	Avoidable harm	5	26.0391	1
																												26	12	Control	-0.5	-0.5	Impersonal harm	Other-Beneficial	Avoidable harm	5	65.2377	7
																												26	13	Control	-0.5	-0.5	Personal harm	Other-Beneficial	Inevitable harm	5	59.685	7
																												26	14	Control	-0.5	-0.5	Impersonal harm	Other-Beneficial	Inevitable harm	5	30.629	7
																												26	15	Control	-0.5	-0.5	Personal harm	Other-Beneficial	Inevitable harm	5	49.2245	7
																												26	16	Control	-0.5	-0.5	Impersonal harm	Other-Beneficial	Inevitable harm	5	22.5165	7
																												27	1	Control	-0.5	-0.5	Personal harm	Self-Beneficial	Avoidable harm	3	60.3206	3
																												27	2	Control	-0.5	-0.5	Impersonal harm	Self-Beneficial	Avoidable harm	3	17.0213	2
																												27	3	Control	-0.5	-0.5	Personal harm	Self-Beneficial	Avoidable harm	3	40.4369	5
																												27	4	Control	-0.5	-0.5	Impersonal harm	Self-Beneficial	Avoidable harm	3	32.6295	4
																												27	5	Control	-0.5	-0.5	Personal harm	Self-Beneficial	Inevitable harm	3	53.7725	5
																												27	6	Control	-0.5	-0.5	Impersonal harm	Self-Beneficial	Inevitable harm	3	23.6128	5
																												27	7	Control	-0.5	-0.5	Personal harm	Self-Beneficial	Inevitable harm	3	34.983	7
																												27	8	Control	-0.5	-0.5	Impersonal harm	Self-Beneficial	Inevitable harm	3	24.5327	7
																												27	9	Control	-0.5	-0.5	Personal harm	Other-Beneficial	Avoidable harm	3	30.8158	2
																												27	10	Control	-0.5	-0.5	Impersonal harm	Other-Beneficial	Avoidable harm	3	23.8858	2
																												27	11	Control	-0.5	-0.5	Personal harm	Other-Beneficial	Avoidable harm	3	36.596	3
																												27	12	Control	-0.5	-0.5	Impersonal harm	Other-Beneficial	Avoidable harm	3	38.6448	5
																												27	13	Control	-0.5	-0.5	Personal harm	Other-Beneficial	Inevitable harm	3	39.1227	5
																												27	14	Control	-0.5	-0.5	Impersonal harm	Other-Beneficial	Inevitable harm	3	10.0477	5
																												27	15	Control	-0.5	-0.5	Personal harm	Other-Beneficial	Inevitable harm	3	27.4702	2
																												27	16	Control	-0.5	-0.5	Impersonal harm	Other-Beneficial	Inevitable harm	3	49.7997	3
																												28	1	Control	-0.5	-0.5	Personal harm	Self-Beneficial	Avoidable harm	5	14.614	6
																												28	2	Control	-0.5	-0.5	Impersonal harm	Self-Beneficial	Avoidable harm	5	66.3102	6
																												28	3	Control	-0.5	-0.5	Personal harm	Self-Beneficial	Avoidable harm	5	114.792	5
																												28	4	Control	-0.5	-0.5	Impersonal harm	Self-Beneficial	Avoidable harm	5	53.4937	6
																												28	5	Control	-0.5	-0.5	Personal harm	Self-Beneficial	Inevitable harm	5	12.8658	5
																												28	6	Control	-0.5	-0.5	Impersonal harm	Self-Beneficial	Inevitable harm	5	55.3184	5
																												28	7	Control	-0.5	-0.5	Personal harm	Self-Beneficial	Inevitable harm	5	58.0384	6
																												28	8	Control	-0.5	-0.5	Impersonal harm	Self-Beneficial	Inevitable harm	5	16.0733	6
																												28	9	Control	-0.5	-0.5	Personal harm	Other-Beneficial	Avoidable harm	5	62.0404	5
																												28	10	Control	-0.5	-0.5	Impersonal harm	Other-Beneficial	Avoidable harm	5	39.0809	5
																												28	11	Control	-0.5	-0.5	Personal harm	Other-Beneficial	Avoidable harm	5	79.2713	7
																												28	12	Control	-0.5	-0.5	Impersonal harm	Other-Beneficial	Avoidable harm	5	24.7903	5
																												28	13	Control	-0.5	-0.5	Personal harm	Other-Beneficial	Inevitable harm	5	77.203	6
																												28	14	Control	-0.5	-0.5	Impersonal harm	Other-Beneficial	Inevitable harm	5	52.5752	7
																												28	15	Control	-0.5	-0.5	Personal harm	Other-Beneficial	Inevitable harm	5	86.1079	7
																												28	16	Control	-0.5	-0.5	Impersonal harm	Other-Beneficial	Inevitable harm	5	28.0395	7
																												29	1	1 part	0.5	-0.5	Personal harm	Self-Beneficial	Avoidable harm	6	60.1257	6
																												29	2	1 part	0.5	-0.5	Impersonal harm	Self-Beneficial	Avoidable harm	6	15.0321	6
																												29	3	1 part	0.5	-0.5	Personal harm	Self-Beneficial	Avoidable harm	6	54.2868	5
																												29	4	1 part	0.5	-0.5	Impersonal harm	Self-Beneficial	Avoidable harm	6	27.3984	7
																												29	5	1 part	0.5	-0.5	Personal harm	Self-Beneficial	Inevitable harm	6	18.4979	6
																												29	6	1 part	0.5	-0.5	Impersonal harm	Self-Beneficial	Inevitable harm	6	53.7375	3
																												29	7	1 part	0.5	-0.5	Personal harm	Self-Beneficial	Inevitable harm	6	65.9896	5
																												29	8	1 part	0.5	-0.5	Impersonal harm	Self-Beneficial	Inevitable harm	6	17.045	6
																												29	9	1 part	0.5	-0.5	Personal harm	Other-Beneficial	Avoidable harm	6	10.2229	6
																												29	10	1 part	0.5	-0.5	Impersonal harm	Other-Beneficial	Avoidable harm	6	38.5834	3
																												29	11	1 part	0.5	-0.5	Personal harm	Other-Beneficial	Avoidable harm	6	55.4942	3
																												29	12	1 part	0.5	-0.5	Impersonal harm	Other-Beneficial	Avoidable harm	6	17.4871	6
																												29	13	1 part	0.5	-0.5	Personal harm	Other-Beneficial	Inevitable harm	6	71.2475	2
																												29	14	1 part	0.5	-0.5	Impersonal harm	Other-Beneficial	Inevitable harm	6	24.2614	5
																												29	15	1 part	0.5	-0.5	Personal harm	Other-Beneficial	Inevitable harm	6	50.0892	6
																												29	16	1 part	0.5	-0.5	Impersonal harm	Other-Beneficial	Inevitable harm	6	29.7913	7
																												30	1	1 part	0.5	-0.5	Personal harm	Self-Beneficial	Avoidable harm	5	16.5716	4
																												30	2	1 part	0.5	-0.5	Impersonal harm	Self-Beneficial	Avoidable harm	5	40.8461	5
																												30	3	1 part	0.5	-0.5	Personal harm	Self-Beneficial	Avoidable harm	5	27.3774	5
																												30	4	1 part	0.5	-0.5	Impersonal harm	Self-Beneficial	Avoidable harm	5	12.5942	7
																												30	5	1 part	0.5	-0.5	Personal harm	Self-Beneficial	Inevitable harm	5	37.9257	3
																												30	6	1 part	0.5	-0.5	Impersonal harm	Self-Beneficial	Inevitable harm	5	35.4555	7
																												30	7	1 part	0.5	-0.5	Personal harm	Self-Beneficial	Inevitable harm	5	32.4833	5
																												30	8	1 part	0.5	-0.5	Impersonal harm	Self-Beneficial	Inevitable harm	5	13.9267	7
																												30	9	1 part	0.5	-0.5	Personal harm	Other-Beneficial	Avoidable harm	5	20.6442	2
																												30	10	1 part	0.5	-0.5	Impersonal harm	Other-Beneficial	Avoidable harm	5	14.6516	6
																												30	11	1 part	0.5	-0.5	Personal harm	Other-Beneficial	Avoidable harm	5	65.4248	2
																												30	12	1 part	0.5	-0.5	Impersonal harm	Other-Beneficial	Avoidable harm	5	24.2558	3
																												30	13	1 part	0.5	-0.5	Personal harm	Other-Beneficial	Inevitable harm	5	20.1521	3
																												30	14	1 part	0.5	-0.5	Impersonal harm	Other-Beneficial	Inevitable harm	5	82.8971	6
																												30	15	1 part	0.5	-0.5	Personal harm	Other-Beneficial	Inevitable harm	5	21.9729	6
																												30	16	1 part	0.5	-0.5	Impersonal harm	Other-Beneficial	Inevitable harm	5	40.8218	7
																												31	1	1 part	0.5	-0.5	Personal harm	Self-Beneficial	Avoidable harm	5	46.1392	1
																												31	2	1 part	0.5	-0.5	Impersonal harm	Self-Beneficial	Avoidable harm	5	68.1118	1
																												31	3	1 part	0.5	-0.5	Personal harm	Self-Beneficial	Avoidable harm	5	36.6221	1
																												31	4	1 part	0.5	-0.5	Impersonal harm	Self-Beneficial	Avoidable harm	5	49.5669	6
																												31	5	1 part	0.5	-0.5	Personal harm	Self-Beneficial	Inevitable harm	5	37.5982	1
																												31	6	1 part	0.5	-0.5	Impersonal harm	Self-Beneficial	Inevitable harm	5	37.7322	1
																												31	7	1 part	0.5	-0.5	Personal harm	Self-Beneficial	Inevitable harm	5	36.4334	2
																												31	8	1 part	0.5	-0.5	Impersonal harm	Self-Beneficial	Inevitable harm	5	37.9009	5
																												31	9	1 part	0.5	-0.5	Personal harm	Other-Beneficial	Avoidable harm	5	26.4697	1
																												31	10	1 part	0.5	-0.5	Impersonal harm	Other-Beneficial	Avoidable harm	5	34.6929	1
																												31	11	1 part	0.5	-0.5	Personal harm	Other-Beneficial	Avoidable harm	5	36.3416	1
																												31	12	1 part	0.5	-0.5	Impersonal harm	Other-Beneficial	Avoidable harm	5	52.9683	3
																												31	13	1 part	0.5	-0.5	Personal harm	Other-Beneficial	Inevitable harm	5	35.1554	1
																												31	14	1 part	0.5	-0.5	Impersonal harm	Other-Beneficial	Inevitable harm	5	59.3734	3
																												31	15	1 part	0.5	-0.5	Personal harm	Other-Beneficial	Inevitable harm	5	34.129	5
																												31	16	1 part	0.5	-0.5	Impersonal harm	Other-Beneficial	Inevitable harm	5	55.5669	5
																												32	1	1 part	0.5	-0.5	Personal harm	Self-Beneficial	Avoidable harm	5	9.92972	6
																												32	2	1 part	0.5	-0.5	Impersonal harm	Self-Beneficial	Avoidable harm	5	37.839	6
																												32	3	1 part	0.5	-0.5	Personal harm	Self-Beneficial	Avoidable harm	5	10.7146	6
																												32	4	1 part	0.5	-0.5	Impersonal harm	Self-Beneficial	Avoidable harm	5	34.8458	7
																												32	5	1 part	0.5	-0.5	Personal harm	Self-Beneficial	Inevitable harm	5	28.6878	3
																												32	6	1 part	0.5	-0.5	Impersonal harm	Self-Beneficial	Inevitable harm	5	25.3322	5
																												32	7	1 part	0.5	-0.5	Personal harm	Self-Beneficial	Inevitable harm	5	20.7071	7
																												32	8	1 part	0.5	-0.5	Impersonal harm	Self-Beneficial	Inevitable harm	5	18.6673	6
																												32	9	1 part	0.5	-0.5	Personal harm	Other-Beneficial	Avoidable harm	5	54.2217	7
																												32	10	1 part	0.5	-0.5	Impersonal harm	Other-Beneficial	Avoidable harm	5	30.2134	2
																												32	11	1 part	0.5	-0.5	Personal harm	Other-Beneficial	Avoidable harm	5	81.0354	5
																												32	12	1 part	0.5	-0.5	Impersonal harm	Other-Beneficial	Avoidable harm	5	25.0975	6
																												32	13	1 part	0.5	-0.5	Personal harm	Other-Beneficial	Inevitable harm	5	39.1972	7
																												32	14	1 part	0.5	-0.5	Impersonal harm	Other-Beneficial	Inevitable harm	5	36.2843	6
																												32	15	1 part	0.5	-0.5	Personal harm	Other-Beneficial	Inevitable harm	5	23.5477	7
																												32	16	1 part	0.5	-0.5	Impersonal harm	Other-Beneficial	Inevitable harm	5	23.3672	7
																												33	1	1 part	0.5	-0.5	Personal harm	Self-Beneficial	Avoidable harm	5	47.0863	5
																												33	2	1 part	0.5	-0.5	Impersonal harm	Self-Beneficial	Avoidable harm	5	36.0626	5
																												33	3	1 part	0.5	-0.5	Personal harm	Self-Beneficial	Avoidable harm	5	40.878	4
																												33	4	1 part	0.5	-0.5	Impersonal harm	Self-Beneficial	Avoidable harm	5	18.9808	5
																												33	5	1 part	0.5	-0.5	Personal harm	Self-Beneficial	Inevitable harm	5	54.8047	3
																												33	6	1 part	0.5	-0.5	Impersonal harm	Self-Beneficial	Inevitable harm	5	47.0271	4
																												33	7	1 part	0.5	-0.5	Personal harm	Self-Beneficial	Inevitable harm	5	37.2953	4
																												33	8	1 part	0.5	-0.5	Impersonal harm	Self-Beneficial	Inevitable harm	5	16.6265	5
																												33	9	1 part	0.5	-0.5	Personal harm	Other-Beneficial	Avoidable harm	5	26.458	3
																												33	10	1 part	0.5	-0.5	Impersonal harm	Other-Beneficial	Avoidable harm	5	23.3781	3
																												33	11	1 part	0.5	-0.5	Personal harm	Other-Beneficial	Avoidable harm	5	34.3186	6
																												33	12	1 part	0.5	-0.5	Impersonal harm	Other-Beneficial	Avoidable harm	5	29.6689	5
																												33	13	1 part	0.5	-0.5	Personal harm	Other-Beneficial	Inevitable harm	5	18.8262	4
																												33	14	1 part	0.5	-0.5	Impersonal harm	Other-Beneficial	Inevitable harm	5	83.9572	5
																												33	15	1 part	0.5	-0.5	Personal harm	Other-Beneficial	Inevitable harm	5	13.3642	5
																												33	16	1 part	0.5	-0.5	Impersonal harm	Other-Beneficial	Inevitable harm	5	43.871	6
																												34	1	1 part	0.5	-0.5	Personal harm	Self-Beneficial	Avoidable harm	5	56.0966	2
																												34	2	1 part	0.5	-0.5	Impersonal harm	Self-Beneficial	Avoidable harm	5	85.7781	2
																												34	3	1 part	0.5	-0.5	Personal harm	Self-Beneficial	Avoidable harm	5	23.0256	6
																												34	4	1 part	0.5	-0.5	Impersonal harm	Self-Beneficial	Avoidable harm	5	70.6179	6
																												34	5	1 part	0.5	-0.5	Personal harm	Self-Beneficial	Inevitable harm	5	62.3512	2
																												34	6	1 part	0.5	-0.5	Impersonal harm	Self-Beneficial	Inevitable harm	5	88.149	6
																												34	7	1 part	0.5	-0.5	Personal harm	Self-Beneficial	Inevitable harm	5	35.8313	2
																												34	8	1 part	0.5	-0.5	Impersonal harm	Self-Beneficial	Inevitable harm	5	72.8052	6
																												34	9	1 part	0.5	-0.5	Personal harm	Other-Beneficial	Avoidable harm	5	25.4894	2
																												34	10	1 part	0.5	-0.5	Impersonal harm	Other-Beneficial	Avoidable harm	5	80.8748	2
																												34	11	1 part	0.5	-0.5	Personal harm	Other-Beneficial	Avoidable harm	5	73.7994	6
																												34	12	1 part	0.5	-0.5	Impersonal harm	Other-Beneficial	Avoidable harm	5	46.0374	6
																												34	13	1 part	0.5	-0.5	Personal harm	Other-Beneficial	Inevitable harm	5	85.2768	2
																												34	14	1 part	0.5	-0.5	Impersonal harm	Other-Beneficial	Inevitable harm	5	79.6126	6
																												34	15	1 part	0.5	-0.5	Personal harm	Other-Beneficial	Inevitable harm	5	44.2138	2
																												34	16	1 part	0.5	-0.5	Impersonal harm	Other-Beneficial	Inevitable harm	5	89.7059	2
																												35	1	1 part	0.5	-0.5	Personal harm	Self-Beneficial	Avoidable harm	2	54.8672	2
																												35	2	1 part	0.5	-0.5	Impersonal harm	Self-Beneficial	Avoidable harm	2	38.0633	2
																												35	3	1 part	0.5	-0.5	Personal harm	Self-Beneficial	Avoidable harm	2	32.9982	4
																												35	4	1 part	0.5	-0.5	Impersonal harm	Self-Beneficial	Avoidable harm	2	63.2656	7
																												35	5	1 part	0.5	-0.5	Personal harm	Self-Beneficial	Inevitable harm	2	61.0884	4
																												35	6	1 part	0.5	-0.5	Impersonal harm	Self-Beneficial	Inevitable harm	2	41.4386	4
																												35	7	1 part	0.5	-0.5	Personal harm	Self-Beneficial	Inevitable harm	2	18.7829	5
																												35	8	1 part	0.5	-0.5	Impersonal harm	Self-Beneficial	Inevitable harm	2	40.0779	4
																												35	9	1 part	0.5	-0.5	Personal harm	Other-Beneficial	Avoidable harm	2	30.8172	1
																												35	10	1 part	0.5	-0.5	Impersonal harm	Other-Beneficial	Avoidable harm	2	40.5346	1
																												35	11	1 part	0.5	-0.5	Personal harm	Other-Beneficial	Avoidable harm	2	60.8371	6
																												35	12	1 part	0.5	-0.5	Impersonal harm	Other-Beneficial	Avoidable harm	2	43.0921	5
																												35	13	1 part	0.5	-0.5	Personal harm	Other-Beneficial	Inevitable harm	2	44.3617	3
																												35	14	1 part	0.5	-0.5	Impersonal harm	Other-Beneficial	Inevitable harm	2	61.1804	3
																												35	15	1 part	0.5	-0.5	Personal harm	Other-Beneficial	Inevitable harm	2	33.957	6
																												35	16	1 part	0.5	-0.5	Impersonal harm	Other-Beneficial	Inevitable harm	2	61.3309	4
																												36	1	1 part	0.5	-0.5	Personal harm	Self-Beneficial	Avoidable harm	7	40.6363	2
																												36	2	1 part	0.5	-0.5	Impersonal harm	Self-Beneficial	Avoidable harm	7	9.71473	5
																												36	3	1 part	0.5	-0.5	Personal harm	Self-Beneficial	Avoidable harm	7	13.9334	6
																												36	4	1 part	0.5	-0.5	Impersonal harm	Self-Beneficial	Avoidable harm	7	54.5267	7
																												36	5	1 part	0.5	-0.5	Personal harm	Self-Beneficial	Inevitable harm	7	30.3014	2
																												36	6	1 part	0.5	-0.5	Impersonal harm	Self-Beneficial	Inevitable harm	7	15.0766	5
																												36	7	1 part	0.5	-0.5	Personal harm	Self-Beneficial	Inevitable harm	7	31.2217	5
																												36	8	1 part	0.5	-0.5	Impersonal harm	Self-Beneficial	Inevitable harm	7	11.0479	7
																												36	9	1 part	0.5	-0.5	Personal harm	Other-Beneficial	Avoidable harm	7	16.3767	2
																												36	10	1 part	0.5	-0.5	Impersonal harm	Other-Beneficial	Avoidable harm	7	41.5109	4
																												36	11	1 part	0.5	-0.5	Personal harm	Other-Beneficial	Avoidable harm	7	18.7874	5
																												36	12	1 part	0.5	-0.5	Impersonal harm	Other-Beneficial	Avoidable harm	7	31.7951	3
																												36	13	1 part	0.5	-0.5	Personal harm	Other-Beneficial	Inevitable harm	7	18.0032	5
																												36	14	1 part	0.5	-0.5	Impersonal harm	Other-Beneficial	Inevitable harm	7	35.8494	7
																												36	15	1 part	0.5	-0.5	Personal harm	Other-Beneficial	Inevitable harm	7	24.9074	7
																												36	16	1 part	0.5	-0.5	Impersonal harm	Other-Beneficial	Inevitable harm	7	14.8504	7
																												37	1	1 part	0.5	-0.5	Personal harm	Self-Beneficial	Avoidable harm	5	34.1957	6
																												37	2	1 part	0.5	-0.5	Impersonal harm	Self-Beneficial	Avoidable harm	5	50.6098	6
																												37	3	1 part	0.5	-0.5	Personal harm	Self-Beneficial	Avoidable harm	5	54.9834	6
																												37	4	1 part	0.5	-0.5	Impersonal harm	Self-Beneficial	Avoidable harm	5	50.3641	6
																												37	5	1 part	0.5	-0.5	Personal harm	Self-Beneficial	Inevitable harm	5	48.5408	6
																												37	6	1 part	0.5	-0.5	Impersonal harm	Self-Beneficial	Inevitable harm	5	30.8696	5
																												37	7	1 part	0.5	-0.5	Personal harm	Self-Beneficial	Inevitable harm	5	31.1423	5
																												37	8	1 part	0.5	-0.5	Impersonal harm	Self-Beneficial	Inevitable harm	5	51.335	5
																												37	9	1 part	0.5	-0.5	Personal harm	Other-Beneficial	Avoidable harm	5	17.3552	5
																												37	10	1 part	0.5	-0.5	Impersonal harm	Other-Beneficial	Avoidable harm	5	63.1086	5
																												37	11	1 part	0.5	-0.5	Personal harm	Other-Beneficial	Avoidable harm	5	40.9336	5
																												37	12	1 part	0.5	-0.5	Impersonal harm	Other-Beneficial	Avoidable harm	5	30.3083	6
																												37	13	1 part	0.5	-0.5	Personal harm	Other-Beneficial	Inevitable harm	5	38.0674	5
																												37	14	1 part	0.5	-0.5	Impersonal harm	Other-Beneficial	Inevitable harm	5	67.9941	5
																												37	15	1 part	0.5	-0.5	Personal harm	Other-Beneficial	Inevitable harm	5	73.9688	6
																												37	16	1 part	0.5	-0.5	Impersonal harm	Other-Beneficial	Inevitable harm	5	31.7126	6
																												38	1	1 part	0.5	-0.5	Personal harm	Self-Beneficial	Avoidable harm	3	32.3663	2
																												38	2	1 part	0.5	-0.5	Impersonal harm	Self-Beneficial	Avoidable harm	3	93.6923	3
																												38	3	1 part	0.5	-0.5	Personal harm	Self-Beneficial	Avoidable harm	3	54.7425	5
																												38	4	1 part	0.5	-0.5	Impersonal harm	Self-Beneficial	Avoidable harm	3	47.6101	6
																												38	5	1 part	0.5	-0.5	Personal harm	Self-Beneficial	Inevitable harm	3	15.3728	1
																												38	6	1 part	0.5	-0.5	Impersonal harm	Self-Beneficial	Inevitable harm	3	56.6057	1
																												38	7	1 part	0.5	-0.5	Personal harm	Self-Beneficial	Inevitable harm	3	41.5098	7
																												38	8	1 part	0.5	-0.5	Impersonal harm	Self-Beneficial	Inevitable harm	3	32.7638	7
																												38	9	1 part	0.5	-0.5	Personal harm	Other-Beneficial	Avoidable harm	3	19.6105	1
																												38	10	1 part	0.5	-0.5	Impersonal harm	Other-Beneficial	Avoidable harm	3	20.9318	1
																												38	11	1 part	0.5	-0.5	Personal harm	Other-Beneficial	Avoidable harm	3	62.4	2
																												38	12	1 part	0.5	-0.5	Impersonal harm	Other-Beneficial	Avoidable harm	3	36.9925	1
																												38	13	1 part	0.5	-0.5	Personal harm	Other-Beneficial	Inevitable harm	3	81.2002	7
																												38	14	1 part	0.5	-0.5	Impersonal harm	Other-Beneficial	Inevitable harm	3	119.972	5
																												38	15	1 part	0.5	-0.5	Personal harm	Other-Beneficial	Inevitable harm	3	46.1097	6
																												38	16	1 part	0.5	-0.5	Impersonal harm	Other-Beneficial	Inevitable harm	3	48.2928	6
																												39	1	1 part	0.5	-0.5	Personal harm	Self-Beneficial	Avoidable harm	4	21.1463	4
																												39	2	1 part	0.5	-0.5	Impersonal harm	Self-Beneficial	Avoidable harm	4	38.6027	4
																												39	3	1 part	0.5	-0.5	Personal harm	Self-Beneficial	Avoidable harm	4	27.5285	4
																												39	4	1 part	0.5	-0.5	Impersonal harm	Self-Beneficial	Avoidable harm	4	12.015	4
																												39	5	1 part	0.5	-0.5	Personal harm	Self-Beneficial	Inevitable harm	4	31.1291	1
																												39	6	1 part	0.5	-0.5	Impersonal harm	Self-Beneficial	Inevitable harm	4	25.3345	1
																												39	7	1 part	0.5	-0.5	Personal harm	Self-Beneficial	Inevitable harm	4	30.6159	1
																												39	8	1 part	0.5	-0.5	Impersonal harm	Self-Beneficial	Inevitable harm	4	18.1355	6
																												39	9	1 part	0.5	-0.5	Personal harm	Other-Beneficial	Avoidable harm	4	22.7194	1
																												39	10	1 part	0.5	-0.5	Impersonal harm	Other-Beneficial	Avoidable harm	4	17.2109	1
																												39	11	1 part	0.5	-0.5	Personal harm	Other-Beneficial	Avoidable harm	4	31.4367	4
																												39	12	1 part	0.5	-0.5	Impersonal harm	Other-Beneficial	Avoidable harm	4	55.1071	4
																												39	13	1 part	0.5	-0.5	Personal harm	Other-Beneficial	Inevitable harm	4	33.3814	4
																												39	14	1 part	0.5	-0.5	Impersonal harm	Other-Beneficial	Inevitable harm	4	28.5423	4
																												39	15	1 part	0.5	-0.5	Personal harm	Other-Beneficial	Inevitable harm	4	17.9525	6
																												39	16	1 part	0.5	-0.5	Impersonal harm	Other-Beneficial	Inevitable harm	4	52.5489	7
																												40	1	1 part	0.5	-0.5	Personal harm	Self-Beneficial	Avoidable harm	5	8.85736	3
																												40	2	1 part	0.5	-0.5	Impersonal harm	Self-Beneficial	Avoidable harm	5	43.5046	3
																												40	3	1 part	0.5	-0.5	Personal harm	Self-Beneficial	Avoidable harm	5	84.5046	6
																												40	4	1 part	0.5	-0.5	Impersonal harm	Self-Beneficial	Avoidable harm	5	24.7774	6
																												40	5	1 part	0.5	-0.5	Personal harm	Self-Beneficial	Inevitable harm	5	49.1965	5
																												40	6	1 part	0.5	-0.5	Impersonal harm	Self-Beneficial	Inevitable harm	5	38.9281	6
																												40	7	1 part	0.5	-0.5	Personal harm	Self-Beneficial	Inevitable harm	5	22.765	5
																												40	8	1 part	0.5	-0.5	Impersonal harm	Self-Beneficial	Inevitable harm	5	12.9549	4
																												40	9	1 part	0.5	-0.5	Personal harm	Other-Beneficial	Avoidable harm	5	32.9567	2
																												40	10	1 part	0.5	-0.5	Impersonal harm	Other-Beneficial	Avoidable harm	5	46.0649	1
																												40	11	1 part	0.5	-0.5	Personal harm	Other-Beneficial	Avoidable harm	5	43.1313	4
																												40	12	1 part	0.5	-0.5	Impersonal harm	Other-Beneficial	Avoidable harm	5	20.0753	4
																												40	13	1 part	0.5	-0.5	Personal harm	Other-Beneficial	Inevitable harm	5	14.7319	4
																												40	14	1 part	0.5	-0.5	Impersonal harm	Other-Beneficial	Inevitable harm	5	97.9802	5
																												40	15	1 part	0.5	-0.5	Personal harm	Other-Beneficial	Inevitable harm	5	59.0305	6
																												40	16	1 part	0.5	-0.5	Impersonal harm	Other-Beneficial	Inevitable harm	5	45.5617	6
																												41	1	1 part	0.5	-0.5	Personal harm	Self-Beneficial	Avoidable harm	3	43.5827	2
																												41	2	1 part	0.5	-0.5	Impersonal harm	Self-Beneficial	Avoidable harm	3	40.7952	3
																												41	3	1 part	0.5	-0.5	Personal harm	Self-Beneficial	Avoidable harm	3	32.137	5
																												41	4	1 part	0.5	-0.5	Impersonal harm	Self-Beneficial	Avoidable harm	3	73.021	5
																												41	5	1 part	0.5	-0.5	Personal harm	Self-Beneficial	Inevitable harm	3	38.5463	1
																												41	6	1 part	0.5	-0.5	Impersonal harm	Self-Beneficial	Inevitable harm	3	22.5097	1
																												41	7	1 part	0.5	-0.5	Personal harm	Self-Beneficial	Inevitable harm	3	33.2919	5
																												41	8	1 part	0.5	-0.5	Impersonal harm	Self-Beneficial	Inevitable harm	3	24.8613	6
																												41	9	1 part	0.5	-0.5	Personal harm	Other-Beneficial	Avoidable harm	3	18.3519	1
																												41	10	1 part	0.5	-0.5	Impersonal harm	Other-Beneficial	Avoidable harm	3	45.1327	1
																												41	11	1 part	0.5	-0.5	Personal harm	Other-Beneficial	Avoidable harm	3	63.5708	6
																												41	12	1 part	0.5	-0.5	Impersonal harm	Other-Beneficial	Avoidable harm	3	48.1411	3
																												41	13	1 part	0.5	-0.5	Personal harm	Other-Beneficial	Inevitable harm	3	34.8184	5
																												41	14	1 part	0.5	-0.5	Impersonal harm	Other-Beneficial	Inevitable harm	3	66.3997	6
																												41	15	1 part	0.5	-0.5	Personal harm	Other-Beneficial	Inevitable harm	3	64.6708	6
																												41	16	1 part	0.5	-0.5	Impersonal harm	Other-Beneficial	Inevitable harm	3	51.3995	6
																												42	1	1 part	0.5	-0.5	Personal harm	Self-Beneficial	Avoidable harm	5	30.0734	2
																												42	2	1 part	0.5	-0.5	Impersonal harm	Self-Beneficial	Avoidable harm	5	11.9245	1
																												42	3	1 part	0.5	-0.5	Personal harm	Self-Beneficial	Avoidable harm	5	29.1379	4
																												42	4	1 part	0.5	-0.5	Impersonal harm	Self-Beneficial	Avoidable harm	5	26.8181	6
																												42	5	1 part	0.5	-0.5	Personal harm	Self-Beneficial	Inevitable harm	5	8.07344	1
																												42	6	1 part	0.5	-0.5	Impersonal harm	Self-Beneficial	Inevitable harm	5	30.0782	1
																												42	7	1 part	0.5	-0.5	Personal harm	Self-Beneficial	Inevitable harm	5	23.0504	1
																												42	8	1 part	0.5	-0.5	Impersonal harm	Self-Beneficial	Inevitable harm	5	9.94992	1
																												42	9	1 part	0.5	-0.5	Personal harm	Other-Beneficial	Avoidable harm	5	8.32998	1
																												42	10	1 part	0.5	-0.5	Impersonal harm	Other-Beneficial	Avoidable harm	5	22.0715	1
																												42	11	1 part	0.5	-0.5	Personal harm	Other-Beneficial	Avoidable harm	5	28.2821	3
																												42	12	1 part	0.5	-0.5	Impersonal harm	Other-Beneficial	Avoidable harm	5	10.6658	1
																												42	13	1 part	0.5	-0.5	Personal harm	Other-Beneficial	Inevitable harm	5	33.107	4
																												42	14	1 part	0.5	-0.5	Impersonal harm	Other-Beneficial	Inevitable harm	5	27.2497	4
																												42	15	1 part	0.5	-0.5	Personal harm	Other-Beneficial	Inevitable harm	5	26.3694	6
																												42	16	1 part	0.5	-0.5	Impersonal harm	Other-Beneficial	Inevitable harm	5	32.5627	6
																												43	1	1 part	0.5	-0.5	Personal harm	Self-Beneficial	Avoidable harm	4	16.2919	5
																												43	2	1 part	0.5	-0.5	Impersonal harm	Self-Beneficial	Avoidable harm	4	51.5683	4
																												43	3	1 part	0.5	-0.5	Personal harm	Self-Beneficial	Avoidable harm	4	35.1719	6
																												43	4	1 part	0.5	-0.5	Impersonal harm	Self-Beneficial	Avoidable harm	4	15.4423	6
																												43	5	1 part	0.5	-0.5	Personal harm	Self-Beneficial	Inevitable harm	4	37.2281	3
																												43	6	1 part	0.5	-0.5	Impersonal harm	Self-Beneficial	Inevitable harm	4	14.6522	1
																												43	7	1 part	0.5	-0.5	Personal harm	Self-Beneficial	Inevitable harm	4	41.7862	4
																												43	8	1 part	0.5	-0.5	Impersonal harm	Self-Beneficial	Inevitable harm	4	19.0375	5
																												43	9	1 part	0.5	-0.5	Personal harm	Other-Beneficial	Avoidable harm	4	27.499	2
																												43	10	1 part	0.5	-0.5	Impersonal harm	Other-Beneficial	Avoidable harm	4	24.7972	2
																												43	11	1 part	0.5	-0.5	Personal harm	Other-Beneficial	Avoidable harm	4	20.1577	3
																												43	12	1 part	0.5	-0.5	Impersonal harm	Other-Beneficial	Avoidable harm	4	51.8437	3
																												43	13	1 part	0.5	-0.5	Personal harm	Other-Beneficial	Inevitable harm	4	10.152	7
																												43	14	1 part	0.5	-0.5	Impersonal harm	Other-Beneficial	Inevitable harm	4	111.147	5
																												43	15	1 part	0.5	-0.5	Personal harm	Other-Beneficial	Inevitable harm	4	35.0649	7
																												43	16	1 part	0.5	-0.5	Impersonal harm	Other-Beneficial	Inevitable harm	4	23.6104	6
																												44	1	1 part	0.5	-0.5	Personal harm	Self-Beneficial	Avoidable harm	4	39.0001	4
																												44	2	1 part	0.5	-0.5	Impersonal harm	Self-Beneficial	Avoidable harm	4	80.9786	4
																												44	3	1 part	0.5	-0.5	Personal harm	Self-Beneficial	Avoidable harm	4	47.5493	5
																												44	4	1 part	0.5	-0.5	Impersonal harm	Self-Beneficial	Avoidable harm	4	27.4188	6
																												44	5	1 part	0.5	-0.5	Personal harm	Self-Beneficial	Inevitable harm	4	38.9335	2
																												44	6	1 part	0.5	-0.5	Impersonal harm	Self-Beneficial	Inevitable harm	4	74.1775	4
																												44	7	1 part	0.5	-0.5	Personal harm	Self-Beneficial	Inevitable harm	4	41.5794	5
																												44	8	1 part	0.5	-0.5	Impersonal harm	Self-Beneficial	Inevitable harm	4	58.0302	5
																												44	9	1 part	0.5	-0.5	Personal harm	Other-Beneficial	Avoidable harm	4	35.6605	4
																												44	10	1 part	0.5	-0.5	Impersonal harm	Other-Beneficial	Avoidable harm	4	52.0164	5
																												44	11	1 part	0.5	-0.5	Personal harm	Other-Beneficial	Avoidable harm	4	46.5131	4
																												44	12	1 part	0.5	-0.5	Impersonal harm	Other-Beneficial	Avoidable harm	4	66.7898	4
																												44	13	1 part	0.5	-0.5	Personal harm	Other-Beneficial	Inevitable harm	4	46.0966	1
																												44	14	1 part	0.5	-0.5	Impersonal harm	Other-Beneficial	Inevitable harm	4	118.885	5
																												44	15	1 part	0.5	-0.5	Personal harm	Other-Beneficial	Inevitable harm	4	78.7078	5
																												44	16	1 part	0.5	-0.5	Impersonal harm	Other-Beneficial	Inevitable harm	4	55.8584	6
																												45	1	1 part	0.5	-0.5	Personal harm	Self-Beneficial	Avoidable harm	5	79.0121	4
																												45	2	1 part	0.5	-0.5	Impersonal harm	Self-Beneficial	Avoidable harm	5	49.091	5
																												45	3	1 part	0.5	-0.5	Personal harm	Self-Beneficial	Avoidable harm	5	43.4457	5
																												45	4	1 part	0.5	-0.5	Impersonal harm	Self-Beneficial	Avoidable harm	5	93.9809	5
																												45	5	1 part	0.5	-0.5	Personal harm	Self-Beneficial	Inevitable harm	5	70.3718	3
																												45	6	1 part	0.5	-0.5	Impersonal harm	Self-Beneficial	Inevitable harm	5	44.7912	3
																												45	7	1 part	0.5	-0.5	Personal harm	Self-Beneficial	Inevitable harm	5	18.3002	5
																												45	8	1 part	0.5	-0.5	Impersonal harm	Self-Beneficial	Inevitable harm	5	51.4746	5
																												45	9	1 part	0.5	-0.5	Personal harm	Other-Beneficial	Avoidable harm	5	25.9351	3
																												45	10	1 part	0.5	-0.5	Impersonal harm	Other-Beneficial	Avoidable harm	5	49.5276	3
																												45	11	1 part	0.5	-0.5	Personal harm	Other-Beneficial	Avoidable harm	5	62.068	6
																												45	12	1 part	0.5	-0.5	Impersonal harm	Other-Beneficial	Avoidable harm	5	36.1485	5
																												45	13	1 part	0.5	-0.5	Personal harm	Other-Beneficial	Inevitable harm	5	69.2911	6
																												45	14	1 part	0.5	-0.5	Impersonal harm	Other-Beneficial	Inevitable harm	5	35.3605	5
																												45	15	1 part	0.5	-0.5	Personal harm	Other-Beneficial	Inevitable harm	5	64.8816	7
																												45	16	1 part	0.5	-0.5	Impersonal harm	Other-Beneficial	Inevitable harm	5	42.7041	5
																												46	1	1 part	0.5	-0.5	Personal harm	Self-Beneficial	Avoidable harm	5	10.7455	2
																												46	2	1 part	0.5	-0.5	Impersonal harm	Self-Beneficial	Avoidable harm	5	45.9257	6
																												46	3	1 part	0.5	-0.5	Personal harm	Self-Beneficial	Avoidable harm	5	14.4696	6
																												46	4	1 part	0.5	-0.5	Impersonal harm	Self-Beneficial	Avoidable harm	5	33.4182	7
																												46	5	1 part	0.5	-0.5	Personal harm	Self-Beneficial	Inevitable harm	5	8.27017	1
																												46	6	1 part	0.5	-0.5	Impersonal harm	Self-Beneficial	Inevitable harm	5	29.3999	1
																												46	7	1 part	0.5	-0.5	Personal harm	Self-Beneficial	Inevitable harm	5	10.6088	3
																												46	8	1 part	0.5	-0.5	Impersonal harm	Self-Beneficial	Inevitable harm	5	28.855	6
																												46	9	1 part	0.5	-0.5	Personal harm	Other-Beneficial	Avoidable harm	5	10.6764	1
																												46	10	1 part	0.5	-0.5	Impersonal harm	Other-Beneficial	Avoidable harm	5	26.3563	1
																												46	11	1 part	0.5	-0.5	Personal harm	Other-Beneficial	Avoidable harm	5	15.3713	1
																												46	12	1 part	0.5	-0.5	Impersonal harm	Other-Beneficial	Avoidable harm	5	25.6014	1
																												46	13	1 part	0.5	-0.5	Personal harm	Other-Beneficial	Inevitable harm	5	20.8058	3
																												46	14	1 part	0.5	-0.5	Impersonal harm	Other-Beneficial	Inevitable harm	5	56.4728	3
																												46	15	1 part	0.5	-0.5	Personal harm	Other-Beneficial	Inevitable harm	5	22.4443	7
																												46	16	1 part	0.5	-0.5	Impersonal harm	Other-Beneficial	Inevitable harm	5	15.3081	6
																												47	1	1 part	0.5	-0.5	Personal harm	Self-Beneficial	Avoidable harm	5	42.8834	4
																												47	2	1 part	0.5	-0.5	Impersonal harm	Self-Beneficial	Avoidable harm	5	49.8404	6
																												47	3	1 part	0.5	-0.5	Personal harm	Self-Beneficial	Avoidable harm	5	50.8509	6
																												47	4	1 part	0.5	-0.5	Impersonal harm	Self-Beneficial	Avoidable harm	5	27.895	7
																												47	5	1 part	0.5	-0.5	Personal harm	Self-Beneficial	Inevitable harm	5	32.1125	3
																												47	6	1 part	0.5	-0.5	Impersonal harm	Self-Beneficial	Inevitable harm	5	79.1362	5
																												47	7	1 part	0.5	-0.5	Personal harm	Self-Beneficial	Inevitable harm	5	38.5432	6
																												47	8	1 part	0.5	-0.5	Impersonal harm	Self-Beneficial	Inevitable harm	5	35.7798	6
																												47	9	1 part	0.5	-0.5	Personal harm	Other-Beneficial	Avoidable harm	5	41.7745	2
																												47	10	1 part	0.5	-0.5	Impersonal harm	Other-Beneficial	Avoidable harm	5	38.0892	7
																												47	11	1 part	0.5	-0.5	Personal harm	Other-Beneficial	Avoidable harm	5	39.0341	5
																												47	12	1 part	0.5	-0.5	Impersonal harm	Other-Beneficial	Avoidable harm	5	56.9229	4
																												47	13	1 part	0.5	-0.5	Personal harm	Other-Beneficial	Inevitable harm	5	62.2514	6
																												47	14	1 part	0.5	-0.5	Impersonal harm	Other-Beneficial	Inevitable harm	5	42.1078	6
																												47	15	1 part	0.5	-0.5	Personal harm	Other-Beneficial	Inevitable harm	5	54.005	7
																												47	16	1 part	0.5	-0.5	Impersonal harm	Other-Beneficial	Inevitable harm	5	38.3971	6
																												48	1	1 part	0.5	-0.5	Personal harm	Self-Beneficial	Avoidable harm	5	74.0384	2
																												48	2	1 part	0.5	-0.5	Impersonal harm	Self-Beneficial	Avoidable harm	5	49.6657	2
																												48	3	1 part	0.5	-0.5	Personal harm	Self-Beneficial	Avoidable harm	5	47.1754	4
																												48	4	1 part	0.5	-0.5	Impersonal harm	Self-Beneficial	Avoidable harm	5	58.2441	5
																												48	5	1 part	0.5	-0.5	Personal harm	Self-Beneficial	Inevitable harm	5	48.3844	1
																												48	6	1 part	0.5	-0.5	Impersonal harm	Self-Beneficial	Inevitable harm	5	46.1319	1
																												48	7	1 part	0.5	-0.5	Personal harm	Self-Beneficial	Inevitable harm	5	70.7385	3
																												48	8	1 part	0.5	-0.5	Impersonal harm	Self-Beneficial	Inevitable harm	5	42.2172	3
																												48	9	1 part	0.5	-0.5	Personal harm	Other-Beneficial	Avoidable harm	5	41.3185	2
																												48	10	1 part	0.5	-0.5	Impersonal harm	Other-Beneficial	Avoidable harm	5	54.7315	2
																												48	11	1 part	0.5	-0.5	Personal harm	Other-Beneficial	Avoidable harm	5	65.7416	5
																												48	12	1 part	0.5	-0.5	Impersonal harm	Other-Beneficial	Avoidable harm	5	51.1874	2
																												48	13	1 part	0.5	-0.5	Personal harm	Other-Beneficial	Inevitable harm	5	84.7151	2
																												48	14	1 part	0.5	-0.5	Impersonal harm	Other-Beneficial	Inevitable harm	5	77.9927	2
																												48	15	1 part	0.5	-0.5	Personal harm	Other-Beneficial	Inevitable harm	5	51.104	5
																												48	16	1 part	0.5	-0.5	Impersonal harm	Other-Beneficial	Inevitable harm	5	85.5338	5
																												49	1	1 part	0.5	-0.5	Personal harm	Self-Beneficial	Avoidable harm	5	44.7522	3
																												49	2	1 part	0.5	-0.5	Impersonal harm	Self-Beneficial	Avoidable harm	5	44.5815	5
																												49	3	1 part	0.5	-0.5	Personal harm	Self-Beneficial	Avoidable harm	5	32.7281	6
																												49	4	1 part	0.5	-0.5	Impersonal harm	Self-Beneficial	Avoidable harm	5	42.7902	7
																												49	5	1 part	0.5	-0.5	Personal harm	Self-Beneficial	Inevitable harm	5	38.7249	2
																												49	6	1 part	0.5	-0.5	Impersonal harm	Self-Beneficial	Inevitable harm	5	56.7006	3
																												49	7	1 part	0.5	-0.5	Personal harm	Self-Beneficial	Inevitable harm	5	41.2821	4
																												49	8	1 part	0.5	-0.5	Impersonal harm	Self-Beneficial	Inevitable harm	5	48.3121	7
																												49	9	1 part	0.5	-0.5	Personal harm	Other-Beneficial	Avoidable harm	5	32.5506	2
																												49	10	1 part	0.5	-0.5	Impersonal harm	Other-Beneficial	Avoidable harm	5	36.6606	5
																												49	11	1 part	0.5	-0.5	Personal harm	Other-Beneficial	Avoidable harm	5	45.5754	3
																												49	12	1 part	0.5	-0.5	Impersonal harm	Other-Beneficial	Avoidable harm	5	42.9102	3
																												49	13	1 part	0.5	-0.5	Personal harm	Other-Beneficial	Inevitable harm	5	45.1419	5
																												49	14	1 part	0.5	-0.5	Impersonal harm	Other-Beneficial	Inevitable harm	5	51.008	3
																												49	15	1 part	0.5	-0.5	Personal harm	Other-Beneficial	Inevitable harm	5	35.7807	6
																												49	16	1 part	0.5	-0.5	Impersonal harm	Other-Beneficial	Inevitable harm	5	52.2462	1
																												50	1	1 part	0.5	-0.5	Personal harm	Self-Beneficial	Avoidable harm	3	92.0542	5
																												50	2	1 part	0.5	-0.5	Impersonal harm	Self-Beneficial	Avoidable harm	3	30.3403	5
																												50	3	1 part	0.5	-0.5	Personal harm	Self-Beneficial	Avoidable harm	3	40.0168	5
																												50	4	1 part	0.5	-0.5	Impersonal harm	Self-Beneficial	Avoidable harm	3	77.7706	6
																												50	5	1 part	0.5	-0.5	Personal harm	Self-Beneficial	Inevitable harm	3	92.5542	2
																												50	6	1 part	0.5	-0.5	Impersonal harm	Self-Beneficial	Inevitable harm	3	70.7066	5
																												50	7	1 part	0.5	-0.5	Personal harm	Self-Beneficial	Inevitable harm	3	26.8735	2
																												50	8	1 part	0.5	-0.5	Impersonal harm	Self-Beneficial	Inevitable harm	3	62.5142	7
																												50	9	1 part	0.5	-0.5	Personal harm	Other-Beneficial	Avoidable harm	3	24.0217	1
																												50	10	1 part	0.5	-0.5	Impersonal harm	Other-Beneficial	Avoidable harm	3	46.5943	1
																												50	11	1 part	0.5	-0.5	Personal harm	Other-Beneficial	Avoidable harm	3	67.7452	5
																												50	12	1 part	0.5	-0.5	Impersonal harm	Other-Beneficial	Avoidable harm	3	26.1601	6
																												50	13	1 part	0.5	-0.5	Personal harm	Other-Beneficial	Inevitable harm	3	88.4028	5
																												50	14	1 part	0.5	-0.5	Impersonal harm	Other-Beneficial	Inevitable harm	3	44.0559	1
																												50	15	1 part	0.5	-0.5	Personal harm	Other-Beneficial	Inevitable harm	3	50.7977	7
																												50	16	1 part	0.5	-0.5	Impersonal harm	Other-Beneficial	Inevitable harm	3	82.6411	7
																												51	1	1 part	0.5	-0.5	Personal harm	Self-Beneficial	Avoidable harm	7	53.6487	4
																												51	2	1 part	0.5	-0.5	Impersonal harm	Self-Beneficial	Avoidable harm	7	19.2337	7
																												51	3	1 part	0.5	-0.5	Personal harm	Self-Beneficial	Avoidable harm	7	46.9874	7
																												51	4	1 part	0.5	-0.5	Impersonal harm	Self-Beneficial	Avoidable harm	7	44.2029	1
																												51	5	1 part	0.5	-0.5	Personal harm	Self-Beneficial	Inevitable harm	7	48.169	1
																												51	6	1 part	0.5	-0.5	Impersonal harm	Self-Beneficial	Inevitable harm	7	42.0513	1
																												51	7	1 part	0.5	-0.5	Personal harm	Self-Beneficial	Inevitable harm	7	31.0864	7
																												51	8	1 part	0.5	-0.5	Impersonal harm	Self-Beneficial	Inevitable harm	7	19.6219	7
																												51	9	1 part	0.5	-0.5	Personal harm	Other-Beneficial	Avoidable harm	7	52.0683	2
																												51	10	1 part	0.5	-0.5	Impersonal harm	Other-Beneficial	Avoidable harm	7	42.3128	2
																												51	11	1 part	0.5	-0.5	Personal harm	Other-Beneficial	Avoidable harm	7	37.1499	7
																												51	12	1 part	0.5	-0.5	Impersonal harm	Other-Beneficial	Avoidable harm	7	32.2742	5
																												51	13	1 part	0.5	-0.5	Personal harm	Other-Beneficial	Inevitable harm	7	36.8847	7
																												51	14	1 part	0.5	-0.5	Impersonal harm	Other-Beneficial	Inevitable harm	7	74.0808	7
																												51	15	1 part	0.5	-0.5	Personal harm	Other-Beneficial	Inevitable harm	7	24.0799	7
																												51	16	1 part	0.5	-0.5	Impersonal harm	Other-Beneficial	Inevitable harm	7	53.0342	7
																												52	1	1 part	0.5	-0.5	Personal harm	Self-Beneficial	Avoidable harm	5	34.7948	7
																												52	2	1 part	0.5	-0.5	Impersonal harm	Self-Beneficial	Avoidable harm	5	8.7911	7
																												52	3	1 part	0.5	-0.5	Personal harm	Self-Beneficial	Avoidable harm	5	14.2114	2
																												52	4	1 part	0.5	-0.5	Impersonal harm	Self-Beneficial	Avoidable harm	5	34.4084	2
																												52	5	1 part	0.5	-0.5	Personal harm	Self-Beneficial	Inevitable harm	5	26.5209	2
																												52	6	1 part	0.5	-0.5	Impersonal harm	Self-Beneficial	Inevitable harm	5	45.8407	6
																												52	7	1 part	0.5	-0.5	Personal harm	Self-Beneficial	Inevitable harm	5	26.4609	7
																												52	8	1 part	0.5	-0.5	Impersonal harm	Self-Beneficial	Inevitable harm	5	30.246	7
																												52	9	1 part	0.5	-0.5	Personal harm	Other-Beneficial	Avoidable harm	5	20.4047	1
																												52	10	1 part	0.5	-0.5	Impersonal harm	Other-Beneficial	Avoidable harm	5	23.8188	1
																												52	11	1 part	0.5	-0.5	Personal harm	Other-Beneficial	Avoidable harm	5	52.0694	2
																												52	12	1 part	0.5	-0.5	Impersonal harm	Other-Beneficial	Avoidable harm	5	25.542	7
																												52	13	1 part	0.5	-0.5	Personal harm	Other-Beneficial	Inevitable harm	5	33.4129	7
																												52	14	1 part	0.5	-0.5	Impersonal harm	Other-Beneficial	Inevitable harm	5	54.5485	6
																												52	15	1 part	0.5	-0.5	Personal harm	Other-Beneficial	Inevitable harm	5	21.9959	2
																												52	16	1 part	0.5	-0.5	Impersonal harm	Other-Beneficial	Inevitable harm	5	46.0641	1
																												53	1	1 part	0.5	-0.5	Personal harm	Self-Beneficial	Avoidable harm	3	23.6057	3
																												53	2	1 part	0.5	-0.5	Impersonal harm	Self-Beneficial	Avoidable harm	3	10.7112	5
																												53	3	1 part	0.5	-0.5	Personal harm	Self-Beneficial	Avoidable harm	3	22.0177	7
																												53	4	1 part	0.5	-0.5	Impersonal harm	Self-Beneficial	Avoidable harm	3	8.38535	7
																												53	5	1 part	0.5	-0.5	Personal harm	Self-Beneficial	Inevitable harm	3	12.316	5
																												53	6	1 part	0.5	-0.5	Impersonal harm	Self-Beneficial	Inevitable harm	3	31.3934	5
																												53	7	1 part	0.5	-0.5	Personal harm	Self-Beneficial	Inevitable harm	3	7.63903	5
																												53	8	1 part	0.5	-0.5	Impersonal harm	Self-Beneficial	Inevitable harm	3	27.3797	6
																												53	9	1 part	0.5	-0.5	Personal harm	Other-Beneficial	Avoidable harm	3	20.4522	1
																												53	10	1 part	0.5	-0.5	Impersonal harm	Other-Beneficial	Avoidable harm	3	28.9052	1
																												53	11	1 part	0.5	-0.5	Personal harm	Other-Beneficial	Avoidable harm	3	9.4089	7
																												53	12	1 part	0.5	-0.5	Impersonal harm	Other-Beneficial	Avoidable harm	3	21.4753	7
																												53	13	1 part	0.5	-0.5	Personal harm	Other-Beneficial	Inevitable harm	3	12.5199	7
																												53	14	1 part	0.5	-0.5	Impersonal harm	Other-Beneficial	Inevitable harm	3	54.933	5
																												53	15	1 part	0.5	-0.5	Personal harm	Other-Beneficial	Inevitable harm	3	12.1046	7
																												53	16	1 part	0.5	-0.5	Impersonal harm	Other-Beneficial	Inevitable harm	3	25.6791	7
																												54	1	1 part	0.5	-0.5	Personal harm	Self-Beneficial	Avoidable harm	3	64.0989	1
																												54	2	1 part	0.5	-0.5	Impersonal harm	Self-Beneficial	Avoidable harm	3	56.8107	2
																												54	3	1 part	0.5	-0.5	Personal harm	Self-Beneficial	Avoidable harm	3	59.2719	3
																												54	4	1 part	0.5	-0.5	Impersonal harm	Self-Beneficial	Avoidable harm	3	49.1661	4
																												54	5	1 part	0.5	-0.5	Personal harm	Self-Beneficial	Inevitable harm	3	50.239	3
																												54	6	1 part	0.5	-0.5	Impersonal harm	Self-Beneficial	Inevitable harm	3	58.8289	2
																												54	7	1 part	0.5	-0.5	Personal harm	Self-Beneficial	Inevitable harm	3	44.133	7
																												54	8	1 part	0.5	-0.5	Impersonal harm	Self-Beneficial	Inevitable harm	3	73.0014	7
																												54	9	1 part	0.5	-0.5	Personal harm	Other-Beneficial	Avoidable harm	3	42.1401	1
																												54	10	1 part	0.5	-0.5	Impersonal harm	Other-Beneficial	Avoidable harm	3	33.7658	2
																												54	11	1 part	0.5	-0.5	Personal harm	Other-Beneficial	Avoidable harm	3	45.2626	5
																												54	12	1 part	0.5	-0.5	Impersonal harm	Other-Beneficial	Avoidable harm	3	78.2314	5
																												54	13	1 part	0.5	-0.5	Personal harm	Other-Beneficial	Inevitable harm	3	49.7133	6
																												54	14	1 part	0.5	-0.5	Impersonal harm	Other-Beneficial	Inevitable harm	3	79.1748	6
																												54	15	1 part	0.5	-0.5	Personal harm	Other-Beneficial	Inevitable harm	3	92.9723	1
																												54	16	1 part	0.5	-0.5	Impersonal harm	Other-Beneficial	Inevitable harm	3	48.7052	1
																												55	1	1 part	0.5	-0.5	Personal harm	Self-Beneficial	Avoidable harm	3	12.2808	5
																												55	2	1 part	0.5	-0.5	Impersonal harm	Self-Beneficial	Avoidable harm	3	33.5408	6
																												55	3	1 part	0.5	-0.5	Personal harm	Self-Beneficial	Avoidable harm	3	32.8921	2
																												55	4	1 part	0.5	-0.5	Impersonal harm	Self-Beneficial	Avoidable harm	3	31.3935	6
																												55	5	1 part	0.5	-0.5	Personal harm	Self-Beneficial	Inevitable harm	3	37.5729	3
																												55	6	1 part	0.5	-0.5	Impersonal harm	Self-Beneficial	Inevitable harm	3	11.9882	2
																												55	7	1 part	0.5	-0.5	Personal harm	Self-Beneficial	Inevitable harm	3	33.7222	3
																												55	8	1 part	0.5	-0.5	Impersonal harm	Self-Beneficial	Inevitable harm	3	17.3594	4
																												55	9	1 part	0.5	-0.5	Personal harm	Other-Beneficial	Avoidable harm	3	23.3431	2
																												55	10	1 part	0.5	-0.5	Impersonal harm	Other-Beneficial	Avoidable harm	3	26.5969	1
																												55	11	1 part	0.5	-0.5	Personal harm	Other-Beneficial	Avoidable harm	3	24.3776	6
																												55	12	1 part	0.5	-0.5	Impersonal harm	Other-Beneficial	Avoidable harm	3	12.2038	6
																												55	13	1 part	0.5	-0.5	Personal harm	Other-Beneficial	Inevitable harm	3	25.0489	5
																												55	14	1 part	0.5	-0.5	Impersonal harm	Other-Beneficial	Inevitable harm	3	50.5065	7
																												55	15	1 part	0.5	-0.5	Personal harm	Other-Beneficial	Inevitable harm	3	12.514	5
																												55	16	1 part	0.5	-0.5	Impersonal harm	Other-Beneficial	Inevitable harm	3	58.4426	7
																												56	1	3 parts	-0.5	0.5	Personal harm	Self-Beneficial	Avoidable harm	5	42.3586	4
																												56	2	3 parts	-0.5	0.5	Impersonal harm	Self-Beneficial	Avoidable harm	5	97.5461	2
																												56	3	3 parts	-0.5	0.5	Personal harm	Self-Beneficial	Avoidable harm	5	54.3943	1
																												56	4	3 parts	-0.5	0.5	Impersonal harm	Self-Beneficial	Avoidable harm	5	102.428	1
																												56	5	3 parts	-0.5	0.5	Personal harm	Self-Beneficial	Inevitable harm	5	101.737	2
																												56	6	3 parts	-0.5	0.5	Impersonal harm	Self-Beneficial	Inevitable harm	5	53.7047	4
																												56	7	3 parts	-0.5	0.5	Personal harm	Self-Beneficial	Inevitable harm	5	22.3068	4
																												56	8	3 parts	-0.5	0.5	Impersonal harm	Self-Beneficial	Inevitable harm	5	67.0201	5
																												56	9	3 parts	-0.5	0.5	Personal harm	Other-Beneficial	Avoidable harm	5	56.2443	2
																												56	10	3 parts	-0.5	0.5	Impersonal harm	Other-Beneficial	Avoidable harm	5	43.2201	3
																												56	11	3 parts	-0.5	0.5	Personal harm	Other-Beneficial	Avoidable harm	5	64.8771	3
																												56	12	3 parts	-0.5	0.5	Impersonal harm	Other-Beneficial	Avoidable harm	5	38.1505	4
																												56	13	3 parts	-0.5	0.5	Personal harm	Other-Beneficial	Inevitable harm	5	44.6382	2
																												56	14	3 parts	-0.5	0.5	Impersonal harm	Other-Beneficial	Inevitable harm	5	148.929	3
																												56	15	3 parts	-0.5	0.5	Personal harm	Other-Beneficial	Inevitable harm	5	46.8083	6
																												56	16	3 parts	-0.5	0.5	Impersonal harm	Other-Beneficial	Inevitable harm	5	84.5038	6
																												57	1	3 parts	-0.5	0.5	Personal harm	Self-Beneficial	Avoidable harm	3	18.7157	1
																												57	2	3 parts	-0.5	0.5	Impersonal harm	Self-Beneficial	Avoidable harm	3	54.6233	1
																												57	3	3 parts	-0.5	0.5	Personal harm	Self-Beneficial	Avoidable harm	3	54.5636	6
																												57	4	3 parts	-0.5	0.5	Impersonal harm	Self-Beneficial	Avoidable harm	3	23.1634	7
																												57	5	3 parts	-0.5	0.5	Personal harm	Self-Beneficial	Inevitable harm	3	30.2033	5
																												57	6	3 parts	-0.5	0.5	Impersonal harm	Self-Beneficial	Inevitable harm	3	57.055	6
																												57	7	3 parts	-0.5	0.5	Personal harm	Self-Beneficial	Inevitable harm	3	22.5597	1
																												57	8	3 parts	-0.5	0.5	Impersonal harm	Self-Beneficial	Inevitable harm	3	59.1407	5
																												57	9	3 parts	-0.5	0.5	Personal harm	Other-Beneficial	Avoidable harm	3	46.5338	1
																												57	10	3 parts	-0.5	0.5	Impersonal harm	Other-Beneficial	Avoidable harm	3	83.5584	3
																												57	11	3 parts	-0.5	0.5	Personal harm	Other-Beneficial	Avoidable harm	3	71.6435	3
																												57	12	3 parts	-0.5	0.5	Impersonal harm	Other-Beneficial	Avoidable harm	3	16.3877	7
																												57	13	3 parts	-0.5	0.5	Personal harm	Other-Beneficial	Inevitable harm	3	93.7757	2
																												57	14	3 parts	-0.5	0.5	Impersonal harm	Other-Beneficial	Inevitable harm	3	41.7918	4
																												57	15	3 parts	-0.5	0.5	Personal harm	Other-Beneficial	Inevitable harm	3	59.8853	2
																												57	16	3 parts	-0.5	0.5	Impersonal harm	Other-Beneficial	Inevitable harm	3	37.9256	2
																												58	1	3 parts	-0.5	0.5	Personal harm	Self-Beneficial	Avoidable harm	6	41.7855	1
																												58	2	3 parts	-0.5	0.5	Impersonal harm	Self-Beneficial	Avoidable harm	6	26.2007	1
																												58	3	3 parts	-0.5	0.5	Personal harm	Self-Beneficial	Avoidable harm	6	35.8177	5
																												58	4	3 parts	-0.5	0.5	Impersonal harm	Self-Beneficial	Avoidable harm	6	24.3944	5
																												58	5	3 parts	-0.5	0.5	Personal harm	Self-Beneficial	Inevitable harm	6	36.3676	3
																												58	6	3 parts	-0.5	0.5	Impersonal harm	Self-Beneficial	Inevitable harm	6	17.0016	2
																												58	7	3 parts	-0.5	0.5	Personal harm	Self-Beneficial	Inevitable harm	6	15.9682	3
																												58	8	3 parts	-0.5	0.5	Impersonal harm	Self-Beneficial	Inevitable harm	6	46.2505	3
																												58	9	3 parts	-0.5	0.5	Personal harm	Other-Beneficial	Avoidable harm	6	22.6957	1
																												58	10	3 parts	-0.5	0.5	Impersonal harm	Other-Beneficial	Avoidable harm	6	26.3275	1
																												58	11	3 parts	-0.5	0.5	Personal harm	Other-Beneficial	Avoidable harm	6	38.7754	3
																												58	12	3 parts	-0.5	0.5	Impersonal harm	Other-Beneficial	Avoidable harm	6	33.2244	3
																												58	13	3 parts	-0.5	0.5	Personal harm	Other-Beneficial	Inevitable harm	6	54.1106	4
																												58	14	3 parts	-0.5	0.5	Impersonal harm	Other-Beneficial	Inevitable harm	6	69.5796	4
																												58	15	3 parts	-0.5	0.5	Personal harm	Other-Beneficial	Inevitable harm	6	52.6502	1
																												58	16	3 parts	-0.5	0.5	Impersonal harm	Other-Beneficial	Inevitable harm	6	44.6009	1
																												59	1	3 parts	-0.5	0.5	Personal harm	Self-Beneficial	Avoidable harm	2	48.8983	3
																												59	2	3 parts	-0.5	0.5	Impersonal harm	Self-Beneficial	Avoidable harm	2	75.3529	6
																												59	3	3 parts	-0.5	0.5	Personal harm	Self-Beneficial	Avoidable harm	2	19.4989	5
																												59	4	3 parts	-0.5	0.5	Impersonal harm	Self-Beneficial	Avoidable harm	2	87.8989	6
																												59	5	3 parts	-0.5	0.5	Personal harm	Self-Beneficial	Inevitable harm	2	24.2142	1
																												59	6	3 parts	-0.5	0.5	Impersonal harm	Self-Beneficial	Inevitable harm	2	150.215	3
																												59	7	3 parts	-0.5	0.5	Personal harm	Self-Beneficial	Inevitable harm	2	27.1787	2
																												59	8	3 parts	-0.5	0.5	Impersonal harm	Self-Beneficial	Inevitable harm	2	59.3237	5
																												59	9	3 parts	-0.5	0.5	Personal harm	Other-Beneficial	Avoidable harm	2	49.9149	2
																												59	10	3 parts	-0.5	0.5	Impersonal harm	Other-Beneficial	Avoidable harm	2	45.778	1
																												59	11	3 parts	-0.5	0.5	Personal harm	Other-Beneficial	Avoidable harm	2	56.5085	5
																												59	12	3 parts	-0.5	0.5	Impersonal harm	Other-Beneficial	Avoidable harm	2	15.6446	6
																												59	13	3 parts	-0.5	0.5	Personal harm	Other-Beneficial	Inevitable harm	2	25.6569	5
																												59	14	3 parts	-0.5	0.5	Impersonal harm	Other-Beneficial	Inevitable harm	2	106.725	5
																												59	15	3 parts	-0.5	0.5	Personal harm	Other-Beneficial	Inevitable harm	2	58.0182	5
																												59	16	3 parts	-0.5	0.5	Impersonal harm	Other-Beneficial	Inevitable harm	2	34.7861	5
																												60	1	3 parts	-0.5	0.5	Personal harm	Self-Beneficial	Avoidable harm	4	26.1055	5
																												60	2	3 parts	-0.5	0.5	Impersonal harm	Self-Beneficial	Avoidable harm	4	52.0283	5
																												60	3	3 parts	-0.5	0.5	Personal harm	Self-Beneficial	Avoidable harm	4	25.0398	5
																												60	4	3 parts	-0.5	0.5	Impersonal harm	Self-Beneficial	Avoidable harm	4	55.9893	5
																												60	5	3 parts	-0.5	0.5	Personal harm	Self-Beneficial	Inevitable harm	4	17.3658	4
																												60	6	3 parts	-0.5	0.5	Impersonal harm	Self-Beneficial	Inevitable harm	4	47.1282	5
																												60	7	3 parts	-0.5	0.5	Personal harm	Self-Beneficial	Inevitable harm	4	33.9826	4
																												60	8	3 parts	-0.5	0.5	Impersonal harm	Self-Beneficial	Inevitable harm	4	19.0802	5
																												60	9	3 parts	-0.5	0.5	Personal harm	Other-Beneficial	Avoidable harm	4	26.6709	3
																												60	10	3 parts	-0.5	0.5	Impersonal harm	Other-Beneficial	Avoidable harm	4	23.8691	3
																												60	11	3 parts	-0.5	0.5	Personal harm	Other-Beneficial	Avoidable harm	4	35.1469	4
																												60	12	3 parts	-0.5	0.5	Impersonal harm	Other-Beneficial	Avoidable harm	4	15.9546	3
																												60	13	3 parts	-0.5	0.5	Personal harm	Other-Beneficial	Inevitable harm	4	59.0897	3
																												60	14	3 parts	-0.5	0.5	Impersonal harm	Other-Beneficial	Inevitable harm	4	28.7801	3
																												60	15	3 parts	-0.5	0.5	Personal harm	Other-Beneficial	Inevitable harm	4	28.3584	5
																												60	16	3 parts	-0.5	0.5	Impersonal harm	Other-Beneficial	Inevitable harm	4	56.1301	5
																												61	1	3 parts	-0.5	0.5	Personal harm	Self-Beneficial	Avoidable harm	5	53.1201	6
																												61	2	3 parts	-0.5	0.5	Impersonal harm	Self-Beneficial	Avoidable harm	5	31.018	6
																												61	3	3 parts	-0.5	0.5	Personal harm	Self-Beneficial	Avoidable harm	5	79.6561	5
																												61	4	3 parts	-0.5	0.5	Impersonal harm	Self-Beneficial	Avoidable harm	5	35.5529	7
																												61	5	3 parts	-0.5	0.5	Personal harm	Self-Beneficial	Inevitable harm	5	44.5213	3
																												61	6	3 parts	-0.5	0.5	Impersonal harm	Self-Beneficial	Inevitable harm	5	60.5499	6
																												61	7	3 parts	-0.5	0.5	Personal harm	Self-Beneficial	Inevitable harm	5	57.1136	5
																												61	8	3 parts	-0.5	0.5	Impersonal harm	Self-Beneficial	Inevitable harm	5	22.2264	6
																												61	9	3 parts	-0.5	0.5	Personal harm	Other-Beneficial	Avoidable harm	5	26.6592	2
																												61	10	3 parts	-0.5	0.5	Impersonal harm	Other-Beneficial	Avoidable harm	5	83.0482	2
																												61	11	3 parts	-0.5	0.5	Personal harm	Other-Beneficial	Avoidable harm	5	73.2737	5
																												61	12	3 parts	-0.5	0.5	Impersonal harm	Other-Beneficial	Avoidable harm	5	20.4318	6
																												61	13	3 parts	-0.5	0.5	Personal harm	Other-Beneficial	Inevitable harm	5	74.3109	7
																												61	14	3 parts	-0.5	0.5	Impersonal harm	Other-Beneficial	Inevitable harm	5	69.8748	7
																												61	15	3 parts	-0.5	0.5	Personal harm	Other-Beneficial	Inevitable harm	5	21.125	7
																												61	16	3 parts	-0.5	0.5	Impersonal harm	Other-Beneficial	Inevitable harm	5	49.79	6
																												62	1	3 parts	-0.5	0.5	Personal harm	Self-Beneficial	Avoidable harm	4	68.9289	5
																												62	2	3 parts	-0.5	0.5	Impersonal harm	Self-Beneficial	Avoidable harm	4	26.0177	5
																												62	3	3 parts	-0.5	0.5	Personal harm	Self-Beneficial	Avoidable harm	4	18.5179	3
																												62	4	3 parts	-0.5	0.5	Impersonal harm	Self-Beneficial	Avoidable harm	4	57.2929	6
																												62	5	3 parts	-0.5	0.5	Personal harm	Self-Beneficial	Inevitable harm	4	44.062	2
																												62	6	3 parts	-0.5	0.5	Impersonal harm	Self-Beneficial	Inevitable harm	4	66.0338	6
																												62	7	3 parts	-0.5	0.5	Personal harm	Self-Beneficial	Inevitable harm	4	41.1017	4
																												62	8	3 parts	-0.5	0.5	Impersonal harm	Self-Beneficial	Inevitable harm	4	50.581	5
																												62	9	3 parts	-0.5	0.5	Personal harm	Other-Beneficial	Avoidable harm	4	54.4096	2
																												62	10	3 parts	-0.5	0.5	Impersonal harm	Other-Beneficial	Avoidable harm	4	32.7815	3
																												62	11	3 parts	-0.5	0.5	Personal harm	Other-Beneficial	Avoidable harm	4	35.7544	4
																												62	12	3 parts	-0.5	0.5	Impersonal harm	Other-Beneficial	Avoidable harm	4	37.3709	4
																												62	13	3 parts	-0.5	0.5	Personal harm	Other-Beneficial	Inevitable harm	4	74.6588	3
																												62	14	3 parts	-0.5	0.5	Impersonal harm	Other-Beneficial	Inevitable harm	4	37.3464	3
																												62	15	3 parts	-0.5	0.5	Personal harm	Other-Beneficial	Inevitable harm	4	33.5118	5
																												62	16	3 parts	-0.5	0.5	Impersonal harm	Other-Beneficial	Inevitable harm	4	68.3946	5
																												63	1	3 parts	-0.5	0.5	Personal harm	Self-Beneficial	Avoidable harm	4	61.4353	1
																												63	2	3 parts	-0.5	0.5	Impersonal harm	Self-Beneficial	Avoidable harm	4	38.5813	1
																												63	3	3 parts	-0.5	0.5	Personal harm	Self-Beneficial	Avoidable harm	4	27.7343	3
																												63	4	3 parts	-0.5	0.5	Impersonal harm	Self-Beneficial	Avoidable harm	4	66.0824	5
																												63	5	3 parts	-0.5	0.5	Personal harm	Self-Beneficial	Inevitable harm	4	37.3586	1
																												63	6	3 parts	-0.5	0.5	Impersonal harm	Self-Beneficial	Inevitable harm	4	11.717	1
																												63	7	3 parts	-0.5	0.5	Personal harm	Self-Beneficial	Inevitable harm	4	16.5911	1
																												63	8	3 parts	-0.5	0.5	Impersonal harm	Self-Beneficial	Inevitable harm	4	51.8536	2
																												63	9	3 parts	-0.5	0.5	Personal harm	Other-Beneficial	Avoidable harm	4	15.8458	1
																												63	10	3 parts	-0.5	0.5	Impersonal harm	Other-Beneficial	Avoidable harm	4	36.1518	1
																												63	11	3 parts	-0.5	0.5	Personal harm	Other-Beneficial	Avoidable harm	4	28.9236	3
																												63	12	3 parts	-0.5	0.5	Impersonal harm	Other-Beneficial	Avoidable harm	4	56.2091	2
																												63	13	3 parts	-0.5	0.5	Personal harm	Other-Beneficial	Inevitable harm	4	73.4788	4
																												63	14	3 parts	-0.5	0.5	Impersonal harm	Other-Beneficial	Inevitable harm	4	36.667	4
																												63	15	3 parts	-0.5	0.5	Personal harm	Other-Beneficial	Inevitable harm	4	24.1856	6
																												63	16	3 parts	-0.5	0.5	Impersonal harm	Other-Beneficial	Inevitable harm	4	50.4242	6
																												64	1	3 parts	-0.5	0.5	Personal harm	Self-Beneficial	Avoidable harm	5	40.268	3
																												64	2	3 parts	-0.5	0.5	Impersonal harm	Self-Beneficial	Avoidable harm	5	24.3257	3
																												64	3	3 parts	-0.5	0.5	Personal harm	Self-Beneficial	Avoidable harm	5	52.8587	3
																												64	4	3 parts	-0.5	0.5	Impersonal harm	Self-Beneficial	Avoidable harm	5	22.6649	4
																												64	5	3 parts	-0.5	0.5	Personal harm	Self-Beneficial	Inevitable harm	5	38.3546	1
																												64	6	3 parts	-0.5	0.5	Impersonal harm	Self-Beneficial	Inevitable harm	5	36.7263	3
																												64	7	3 parts	-0.5	0.5	Personal harm	Self-Beneficial	Inevitable harm	5	40.37	4
																												64	8	3 parts	-0.5	0.5	Impersonal harm	Self-Beneficial	Inevitable harm	5	38.0219	4
																												64	9	3 parts	-0.5	0.5	Personal harm	Other-Beneficial	Avoidable harm	5	26.7245	1
																												64	10	3 parts	-0.5	0.5	Impersonal harm	Other-Beneficial	Avoidable harm	5	24.3937	2
																												64	11	3 parts	-0.5	0.5	Personal harm	Other-Beneficial	Avoidable harm	5	38.481	4
																												64	12	3 parts	-0.5	0.5	Impersonal harm	Other-Beneficial	Avoidable harm	5	36.6511	5
																												64	13	3 parts	-0.5	0.5	Personal harm	Other-Beneficial	Inevitable harm	5	42.9622	3
																												64	14	3 parts	-0.5	0.5	Impersonal harm	Other-Beneficial	Inevitable harm	5	37.2677	4
																												64	15	3 parts	-0.5	0.5	Personal harm	Other-Beneficial	Inevitable harm	5	24.6413	4
																												64	16	3 parts	-0.5	0.5	Impersonal harm	Other-Beneficial	Inevitable harm	5	39.729	4
																												65	1	3 parts	-0.5	0.5	Personal harm	Self-Beneficial	Avoidable harm	4	94.1879	6
																												65	2	3 parts	-0.5	0.5	Impersonal harm	Self-Beneficial	Avoidable harm	4	25.1187	5
																												65	3	3 parts	-0.5	0.5	Personal harm	Self-Beneficial	Avoidable harm	4	52.4456	4
																												65	4	3 parts	-0.5	0.5	Impersonal harm	Self-Beneficial	Avoidable harm	4	22.8017	4
																												65	5	3 parts	-0.5	0.5	Personal harm	Self-Beneficial	Inevitable harm	4	39.1641	2
																												65	6	3 parts	-0.5	0.5	Impersonal harm	Self-Beneficial	Inevitable harm	4	20.048	2
																												65	7	3 parts	-0.5	0.5	Personal harm	Self-Beneficial	Inevitable harm	4	26.2138	3
																												65	8	3 parts	-0.5	0.5	Impersonal harm	Self-Beneficial	Inevitable harm	4	83.0268	5
																												65	9	3 parts	-0.5	0.5	Personal harm	Other-Beneficial	Avoidable harm	4	17.163	1
																												65	10	3 parts	-0.5	0.5	Impersonal harm	Other-Beneficial	Avoidable harm	4	21.7387	1
																												65	11	3 parts	-0.5	0.5	Personal harm	Other-Beneficial	Avoidable harm	4	69.9983	3
																												65	12	3 parts	-0.5	0.5	Impersonal harm	Other-Beneficial	Avoidable harm	4	14.9938	2
																												65	13	3 parts	-0.5	0.5	Personal harm	Other-Beneficial	Inevitable harm	4	27.2257	7
																												65	14	3 parts	-0.5	0.5	Impersonal harm	Other-Beneficial	Inevitable harm	4	57.1314	7
																												65	15	3 parts	-0.5	0.5	Personal harm	Other-Beneficial	Inevitable harm	4	27.0431	7
																												65	16	3 parts	-0.5	0.5	Impersonal harm	Other-Beneficial	Inevitable harm	4	66.0056	7
																												66	1	3 parts	-0.5	0.5	Personal harm	Self-Beneficial	Avoidable harm	5	17.4355	4
																												66	2	3 parts	-0.5	0.5	Impersonal harm	Self-Beneficial	Avoidable harm	5	43.7396	4
																												66	3	3 parts	-0.5	0.5	Personal harm	Self-Beneficial	Avoidable harm	5	12.9263	4
																												66	4	3 parts	-0.5	0.5	Impersonal harm	Self-Beneficial	Avoidable harm	5	32.3374	7
																												66	5	3 parts	-0.5	0.5	Personal harm	Self-Beneficial	Inevitable harm	5	32.0831	5
																												66	6	3 parts	-0.5	0.5	Impersonal harm	Self-Beneficial	Inevitable harm	5	13.9536	3
																												66	7	3 parts	-0.5	0.5	Personal harm	Self-Beneficial	Inevitable harm	5	9.62879	2
																												66	8	3 parts	-0.5	0.5	Impersonal harm	Self-Beneficial	Inevitable harm	5	36.1397	6
																												66	9	3 parts	-0.5	0.5	Personal harm	Other-Beneficial	Avoidable harm	5	12.9044	1
																												66	10	3 parts	-0.5	0.5	Impersonal harm	Other-Beneficial	Avoidable harm	5	34.794	1
																												66	11	3 parts	-0.5	0.5	Personal harm	Other-Beneficial	Avoidable harm	5	33.8623	3
																												66	12	3 parts	-0.5	0.5	Impersonal harm	Other-Beneficial	Avoidable harm	5	8.775	3
																												66	13	3 parts	-0.5	0.5	Personal harm	Other-Beneficial	Inevitable harm	5	10.8712	3
																												66	14	3 parts	-0.5	0.5	Impersonal harm	Other-Beneficial	Inevitable harm	5	71.1354	3
																												66	15	3 parts	-0.5	0.5	Personal harm	Other-Beneficial	Inevitable harm	5	17.2797	7
																												66	16	3 parts	-0.5	0.5	Impersonal harm	Other-Beneficial	Inevitable harm	5	39.0168	7
																												67	1	3 parts	-0.5	0.5	Personal harm	Self-Beneficial	Avoidable harm	3	39.6789	3
																												67	2	3 parts	-0.5	0.5	Impersonal harm	Self-Beneficial	Avoidable harm	3	15.2229	4
																												67	3	3 parts	-0.5	0.5	Personal harm	Self-Beneficial	Avoidable harm	3	44.7605	4
																												67	4	3 parts	-0.5	0.5	Impersonal harm	Self-Beneficial	Avoidable harm	3	40.196	5
																												67	5	3 parts	-0.5	0.5	Personal harm	Self-Beneficial	Inevitable harm	3	35.8156	3
																												67	6	3 parts	-0.5	0.5	Impersonal harm	Self-Beneficial	Inevitable harm	3	12.3323	3
																												67	7	3 parts	-0.5	0.5	Personal harm	Self-Beneficial	Inevitable harm	3	44.4978	4
																												67	8	3 parts	-0.5	0.5	Impersonal harm	Self-Beneficial	Inevitable harm	3	29.5414	4
																												67	9	3 parts	-0.5	0.5	Personal harm	Other-Beneficial	Avoidable harm	3	17.2068	2
																												67	10	3 parts	-0.5	0.5	Impersonal harm	Other-Beneficial	Avoidable harm	3	45.6751	2
																												67	11	3 parts	-0.5	0.5	Personal harm	Other-Beneficial	Avoidable harm	3	96.0748	4
																												67	12	3 parts	-0.5	0.5	Impersonal harm	Other-Beneficial	Avoidable harm	3	12.0411	3
																												67	13	3 parts	-0.5	0.5	Personal harm	Other-Beneficial	Inevitable harm	3	42.7995	7
																												67	14	3 parts	-0.5	0.5	Impersonal harm	Other-Beneficial	Inevitable harm	3	16.9543	7
																												67	15	3 parts	-0.5	0.5	Personal harm	Other-Beneficial	Inevitable harm	3	29.9581	7
																												67	16	3 parts	-0.5	0.5	Impersonal harm	Other-Beneficial	Inevitable harm	3	34.0598	7
																												68	1	3 parts	-0.5	0.5	Personal harm	Self-Beneficial	Avoidable harm	2	11.1952	4
																												68	2	3 parts	-0.5	0.5	Impersonal harm	Self-Beneficial	Avoidable harm	2	19.6735	5
																												68	3	3 parts	-0.5	0.5	Personal harm	Self-Beneficial	Avoidable harm	2	12.1253	3
																												68	4	3 parts	-0.5	0.5	Impersonal harm	Self-Beneficial	Avoidable harm	2	27.9698	6
																												68	5	3 parts	-0.5	0.5	Personal harm	Self-Beneficial	Inevitable harm	2	8.89878	3
																												68	6	3 parts	-0.5	0.5	Impersonal harm	Self-Beneficial	Inevitable harm	2	32.9703	5
																												68	7	3 parts	-0.5	0.5	Personal harm	Self-Beneficial	Inevitable harm	2	10.0989	3
																												68	8	3 parts	-0.5	0.5	Impersonal harm	Self-Beneficial	Inevitable harm	2	25.3505	5
																												68	9	3 parts	-0.5	0.5	Personal harm	Other-Beneficial	Avoidable harm	2	15.3602	4
																												68	10	3 parts	-0.5	0.5	Impersonal harm	Other-Beneficial	Avoidable harm	2	16.2735	6
																												68	11	3 parts	-0.5	0.5	Personal harm	Other-Beneficial	Avoidable harm	2	19.2876	3
																												68	12	3 parts	-0.5	0.5	Impersonal harm	Other-Beneficial	Avoidable harm	2	12.584	5
																												68	13	3 parts	-0.5	0.5	Personal harm	Other-Beneficial	Inevitable harm	2	16.7675	3
																												68	14	3 parts	-0.5	0.5	Impersonal harm	Other-Beneficial	Inevitable harm	2	26.8874	5
																												68	15	3 parts	-0.5	0.5	Personal harm	Other-Beneficial	Inevitable harm	2	23.9164	6
																												68	16	3 parts	-0.5	0.5	Impersonal harm	Other-Beneficial	Inevitable harm	2	22.6294	6
																												69	1	3 parts	-0.5	0.5	Personal harm	Self-Beneficial	Avoidable harm	5	28.1368	5
																												69	2	3 parts	-0.5	0.5	Impersonal harm	Self-Beneficial	Avoidable harm	5	14.5304	5
																												69	3	3 parts	-0.5	0.5	Personal harm	Self-Beneficial	Avoidable harm	5	9.31817	2
																												69	4	3 parts	-0.5	0.5	Impersonal harm	Self-Beneficial	Avoidable harm	5	27.1756	2
																												69	5	3 parts	-0.5	0.5	Personal harm	Self-Beneficial	Inevitable harm	5	11.1531	1
																												69	6	3 parts	-0.5	0.5	Impersonal harm	Self-Beneficial	Inevitable harm	5	25.7972	3
																												69	7	3 parts	-0.5	0.5	Personal harm	Self-Beneficial	Inevitable harm	5	22.5008	5
																												69	8	3 parts	-0.5	0.5	Impersonal harm	Self-Beneficial	Inevitable harm	5	18.3321	5
																												69	9	3 parts	-0.5	0.5	Personal harm	Other-Beneficial	Avoidable harm	5	9.8971	1
																												69	10	3 parts	-0.5	0.5	Impersonal harm	Other-Beneficial	Avoidable harm	5	21.2283	1
																												69	11	3 parts	-0.5	0.5	Personal harm	Other-Beneficial	Avoidable harm	5	24.7945	5
																												69	12	3 parts	-0.5	0.5	Impersonal harm	Other-Beneficial	Avoidable harm	5	12.4599	2
																												69	13	3 parts	-0.5	0.5	Personal harm	Other-Beneficial	Inevitable harm	5	39.5893	3
																												69	14	3 parts	-0.5	0.5	Impersonal harm	Other-Beneficial	Inevitable harm	5	14.2216	5
																												69	15	3 parts	-0.5	0.5	Personal harm	Other-Beneficial	Inevitable harm	5	11.9685	6
																												69	16	3 parts	-0.5	0.5	Impersonal harm	Other-Beneficial	Inevitable harm	5	28.8611	6
																												70	1	3 parts	-0.5	0.5	Personal harm	Self-Beneficial	Avoidable harm	6	36.7812	1
																												70	2	3 parts	-0.5	0.5	Impersonal harm	Self-Beneficial	Avoidable harm	6	22.063	2
																												70	3	3 parts	-0.5	0.5	Personal harm	Self-Beneficial	Avoidable harm	6	21.6153	6
																												70	4	3 parts	-0.5	0.5	Impersonal harm	Self-Beneficial	Avoidable harm	6	47.2953	7
																												70	5	3 parts	-0.5	0.5	Personal harm	Self-Beneficial	Inevitable harm	6	19.1943	2
																												70	6	3 parts	-0.5	0.5	Impersonal harm	Self-Beneficial	Inevitable harm	6	28.9943	5
																												70	7	3 parts	-0.5	0.5	Personal harm	Self-Beneficial	Inevitable harm	6	35.8796	1
																												70	8	3 parts	-0.5	0.5	Impersonal harm	Self-Beneficial	Inevitable harm	6	15.7736	1
																												70	9	3 parts	-0.5	0.5	Personal harm	Other-Beneficial	Avoidable harm	6	17.3887	1
																												70	10	3 parts	-0.5	0.5	Impersonal harm	Other-Beneficial	Avoidable harm	6	37.8914	3
																												70	11	3 parts	-0.5	0.5	Personal harm	Other-Beneficial	Avoidable harm	6	22.8616	5
																												70	12	3 parts	-0.5	0.5	Impersonal harm	Other-Beneficial	Avoidable harm	6	45.4423	6
																												70	13	3 parts	-0.5	0.5	Personal harm	Other-Beneficial	Inevitable harm	6	27.5167	2
																												70	14	3 parts	-0.5	0.5	Impersonal harm	Other-Beneficial	Inevitable harm	6	92.0739	5
																												70	15	3 parts	-0.5	0.5	Personal harm	Other-Beneficial	Inevitable harm	6	38.1159	7
																												70	16	3 parts	-0.5	0.5	Impersonal harm	Other-Beneficial	Inevitable harm	6	30.2136	7
																												71	1	3 parts	-0.5	0.5	Personal harm	Self-Beneficial	Avoidable harm	5	20.9114	5
																												71	2	3 parts	-0.5	0.5	Impersonal harm	Self-Beneficial	Avoidable harm	5	43.1974	4
																												71	3	3 parts	-0.5	0.5	Personal harm	Self-Beneficial	Avoidable harm	5	38.2777	4
																												71	4	3 parts	-0.5	0.5	Impersonal harm	Self-Beneficial	Avoidable harm	5	29.389	5
																												71	5	3 parts	-0.5	0.5	Personal harm	Self-Beneficial	Inevitable harm	5	34.4265	5
																												71	6	3 parts	-0.5	0.5	Impersonal harm	Self-Beneficial	Inevitable harm	5	31.2084	4
																												71	7	3 parts	-0.5	0.5	Personal harm	Self-Beneficial	Inevitable harm	5	23.5882	2
																												71	8	3 parts	-0.5	0.5	Impersonal harm	Self-Beneficial	Inevitable harm	5	35.3239	6
																												71	9	3 parts	-0.5	0.5	Personal harm	Other-Beneficial	Avoidable harm	5	23.8045	3
																												71	10	3 parts	-0.5	0.5	Impersonal harm	Other-Beneficial	Avoidable harm	5	22.2832	2
																												71	11	3 parts	-0.5	0.5	Personal harm	Other-Beneficial	Avoidable harm	5	62.8728	4
																												71	12	3 parts	-0.5	0.5	Impersonal harm	Other-Beneficial	Avoidable harm	5	28.2751	4
																												71	13	3 parts	-0.5	0.5	Personal harm	Other-Beneficial	Inevitable harm	5	54.9113	4
																												71	14	3 parts	-0.5	0.5	Impersonal harm	Other-Beneficial	Inevitable harm	5	43.8468	4
																												71	15	3 parts	-0.5	0.5	Personal harm	Other-Beneficial	Inevitable harm	5	26.2614	6
																												71	16	3 parts	-0.5	0.5	Impersonal harm	Other-Beneficial	Inevitable harm	5	40.0299	6
																												72	1	3 parts	-0.5	0.5	Personal harm	Self-Beneficial	Avoidable harm	2	41.6323	5
																												72	2	3 parts	-0.5	0.5	Impersonal harm	Self-Beneficial	Avoidable harm	2	28.0886	6
																												72	3	3 parts	-0.5	0.5	Personal harm	Self-Beneficial	Avoidable harm	2	38.7254	5
																												72	4	3 parts	-0.5	0.5	Impersonal harm	Self-Beneficial	Avoidable harm	2	12.817	6
																												72	5	3 parts	-0.5	0.5	Personal harm	Self-Beneficial	Inevitable harm	2	23.7765	4
																												72	6	3 parts	-0.5	0.5	Impersonal harm	Self-Beneficial	Inevitable harm	2	45.9619	4
																												72	7	3 parts	-0.5	0.5	Personal harm	Self-Beneficial	Inevitable harm	2	21.1941	5
																												72	8	3 parts	-0.5	0.5	Impersonal harm	Self-Beneficial	Inevitable harm	2	43.887	5
																												72	9	3 parts	-0.5	0.5	Personal harm	Other-Beneficial	Avoidable harm	2	29.6034	5
																												72	10	3 parts	-0.5	0.5	Impersonal harm	Other-Beneficial	Avoidable harm	2	33.8788	6
																												72	11	3 parts	-0.5	0.5	Personal harm	Other-Beneficial	Avoidable harm	2	26.0261	6
																												72	12	3 parts	-0.5	0.5	Impersonal harm	Other-Beneficial	Avoidable harm	2	12.8571	6
																												72	13	3 parts	-0.5	0.5	Personal harm	Other-Beneficial	Inevitable harm	2	69.5045	4
																												72	14	3 parts	-0.5	0.5	Impersonal harm	Other-Beneficial	Inevitable harm	2	22.5108	5
																												72	15	3 parts	-0.5	0.5	Personal harm	Other-Beneficial	Inevitable harm	2	37.7625	6
																												72	16	3 parts	-0.5	0.5	Impersonal harm	Other-Beneficial	Inevitable harm	2	29.9917	6
																												73	1	3 parts	-0.5	0.5	Personal harm	Self-Beneficial	Avoidable harm	3	48.5577	5
																												73	2	3 parts	-0.5	0.5	Impersonal harm	Self-Beneficial	Avoidable harm	3	15.8941	5
																												73	3	3 parts	-0.5	0.5	Personal harm	Self-Beneficial	Avoidable harm	3	55.4265	3
																												73	4	3 parts	-0.5	0.5	Impersonal harm	Self-Beneficial	Avoidable harm	3	19.0054	2
																												73	5	3 parts	-0.5	0.5	Personal harm	Self-Beneficial	Inevitable harm	3	33.7147	2
																												73	6	3 parts	-0.5	0.5	Impersonal harm	Self-Beneficial	Inevitable harm	3	55.9704	3
																												73	7	3 parts	-0.5	0.5	Personal harm	Self-Beneficial	Inevitable harm	3	35.5488	2
																												73	8	3 parts	-0.5	0.5	Impersonal harm	Self-Beneficial	Inevitable harm	3	17.408	2
																												73	9	3 parts	-0.5	0.5	Personal harm	Other-Beneficial	Avoidable harm	3	32.5182	2
																												73	10	3 parts	-0.5	0.5	Impersonal harm	Other-Beneficial	Avoidable harm	3	23.2852	3
																												73	11	3 parts	-0.5	0.5	Personal harm	Other-Beneficial	Avoidable harm	3	44.0393	3
																												73	12	3 parts	-0.5	0.5	Impersonal harm	Other-Beneficial	Avoidable harm	3	36.9135	5
																												73	13	3 parts	-0.5	0.5	Personal harm	Other-Beneficial	Inevitable harm	3	56.9092	5
																												73	14	3 parts	-0.5	0.5	Impersonal harm	Other-Beneficial	Inevitable harm	3	50.851	3
																												73	15	3 parts	-0.5	0.5	Personal harm	Other-Beneficial	Inevitable harm	3	43.8573	2
																												73	16	3 parts	-0.5	0.5	Impersonal harm	Other-Beneficial	Inevitable harm	3	38.8686	3
																												74	1	3 parts	-0.5	0.5	Personal harm	Self-Beneficial	Avoidable harm	3	42.6277	5
																												74	2	3 parts	-0.5	0.5	Impersonal harm	Self-Beneficial	Avoidable harm	3	26.3476	2
																												74	3	3 parts	-0.5	0.5	Personal harm	Self-Beneficial	Avoidable harm	3	30.729	4
																												74	4	3 parts	-0.5	0.5	Impersonal harm	Self-Beneficial	Avoidable harm	3	46.1174	6
																												74	5	3 parts	-0.5	0.5	Personal harm	Self-Beneficial	Inevitable harm	3	13.5488	2
																												74	6	3 parts	-0.5	0.5	Impersonal harm	Self-Beneficial	Inevitable harm	3	43.0906	2
																												74	7	3 parts	-0.5	0.5	Personal harm	Self-Beneficial	Inevitable harm	3	18.1369	4
																												74	8	3 parts	-0.5	0.5	Impersonal harm	Self-Beneficial	Inevitable harm	3	26.5289	6
																												74	9	3 parts	-0.5	0.5	Personal harm	Other-Beneficial	Avoidable harm	3	30.953	1
																												74	10	3 parts	-0.5	0.5	Impersonal harm	Other-Beneficial	Avoidable harm	3	24.5172	6
																												74	11	3 parts	-0.5	0.5	Personal harm	Other-Beneficial	Avoidable harm	3	40.8519	1
																												74	12	3 parts	-0.5	0.5	Impersonal harm	Other-Beneficial	Avoidable harm	3	30.1033	2
																												74	13	3 parts	-0.5	0.5	Personal harm	Other-Beneficial	Inevitable harm	3	39.6671	6
																												74	14	3 parts	-0.5	0.5	Impersonal harm	Other-Beneficial	Inevitable harm	3	45.6584	6
																												74	15	3 parts	-0.5	0.5	Personal harm	Other-Beneficial	Inevitable harm	3	36.0761	3
																												74	16	3 parts	-0.5	0.5	Impersonal harm	Other-Beneficial	Inevitable harm	3	37.3645	4
																												75	1	3 parts	-0.5	0.5	Personal harm	Self-Beneficial	Avoidable harm	5	36.6817	1
																												75	2	3 parts	-0.5	0.5	Impersonal harm	Self-Beneficial	Avoidable harm	5	59.7845	4
																												75	3	3 parts	-0.5	0.5	Personal harm	Self-Beneficial	Avoidable harm	5	39.5829	1
																												75	4	3 parts	-0.5	0.5	Impersonal harm	Self-Beneficial	Avoidable harm	5	54.152	6
																												75	5	3 parts	-0.5	0.5	Personal harm	Self-Beneficial	Inevitable harm	5	71.8088	3
																												75	6	3 parts	-0.5	0.5	Impersonal harm	Self-Beneficial	Inevitable harm	5	43.6898	2
																												75	7	3 parts	-0.5	0.5	Personal harm	Self-Beneficial	Inevitable harm	5	58.0501	1
																												75	8	3 parts	-0.5	0.5	Impersonal harm	Self-Beneficial	Inevitable harm	5	26.5818	5
																												75	9	3 parts	-0.5	0.5	Personal harm	Other-Beneficial	Avoidable harm	5	27.4508	1
																												75	10	3 parts	-0.5	0.5	Impersonal harm	Other-Beneficial	Avoidable harm	5	83.019	1
																												75	11	3 parts	-0.5	0.5	Personal harm	Other-Beneficial	Avoidable harm	5	45.3845	1
																												75	12	3 parts	-0.5	0.5	Impersonal harm	Other-Beneficial	Avoidable harm	5	33.7894	1
																												75	13	3 parts	-0.5	0.5	Personal harm	Other-Beneficial	Inevitable harm	5	47.0757	1
																												75	14	3 parts	-0.5	0.5	Impersonal harm	Other-Beneficial	Inevitable harm	5	99.6925	3
																												75	15	3 parts	-0.5	0.5	Personal harm	Other-Beneficial	Inevitable harm	5	59.623	6
																												75	16	3 parts	-0.5	0.5	Impersonal harm	Other-Beneficial	Inevitable harm	5	32.6305	6
																												76	1	3 parts	-0.5	0.5	Personal harm	Self-Beneficial	Avoidable harm	4	NA	7
																												76	2	3 parts	-0.5	0.5	Impersonal harm	Self-Beneficial	Avoidable harm	4	NA	7
																												76	3	3 parts	-0.5	0.5	Personal harm	Self-Beneficial	Avoidable harm	4	NA	5
																												76	4	3 parts	-0.5	0.5	Impersonal harm	Self-Beneficial	Avoidable harm	4	NA	3
																												76	5	3 parts	-0.5	0.5	Personal harm	Self-Beneficial	Inevitable harm	4	NA	6
																												76	6	3 parts	-0.5	0.5	Impersonal harm	Self-Beneficial	Inevitable harm	4	NA	5
																												76	7	3 parts	-0.5	0.5	Personal harm	Self-Beneficial	Inevitable harm	4	NA	4
																												76	8	3 parts	-0.5	0.5	Impersonal harm	Self-Beneficial	Inevitable harm	4	NA	3
																												76	9	3 parts	-0.5	0.5	Personal harm	Other-Beneficial	Avoidable harm	4	NA	6
																												76	10	3 parts	-0.5	0.5	Impersonal harm	Other-Beneficial	Avoidable harm	4	NA	3
																												76	11	3 parts	-0.5	0.5	Personal harm	Other-Beneficial	Avoidable harm	4	NA	2
																												76	12	3 parts	-0.5	0.5	Impersonal harm	Other-Beneficial	Avoidable harm	4	NA	5
																												76	13	3 parts	-0.5	0.5	Personal harm	Other-Beneficial	Inevitable harm	4	NA	4
																												76	14	3 parts	-0.5	0.5	Impersonal harm	Other-Beneficial	Inevitable harm	4	NA	4
																												76	15	3 parts	-0.5	0.5	Personal harm	Other-Beneficial	Inevitable harm	4	NA	5
																												76	16	3 parts	-0.5	0.5	Impersonal harm	Other-Beneficial	Inevitable harm	4	NA	7
																												77	1	3 parts	-0.5	0.5	Personal harm	Self-Beneficial	Avoidable harm	5	22.8304	4
																												77	2	3 parts	-0.5	0.5	Impersonal harm	Self-Beneficial	Avoidable harm	5	94.9677	4
																												77	3	3 parts	-0.5	0.5	Personal harm	Self-Beneficial	Avoidable harm	5	27.9904	4
																												77	4	3 parts	-0.5	0.5	Impersonal harm	Self-Beneficial	Avoidable harm	5	76.4515	2
																												77	5	3 parts	-0.5	0.5	Personal harm	Self-Beneficial	Inevitable harm	5	51.0338	2
																												77	6	3 parts	-0.5	0.5	Impersonal harm	Self-Beneficial	Inevitable harm	5	47.5935	2
																												77	7	3 parts	-0.5	0.5	Personal harm	Self-Beneficial	Inevitable harm	5	18.877	1
																												77	8	3 parts	-0.5	0.5	Impersonal harm	Self-Beneficial	Inevitable harm	5	106.003	2
																												77	9	3 parts	-0.5	0.5	Personal harm	Other-Beneficial	Avoidable harm	5	40.5958	1
																												77	10	3 parts	-0.5	0.5	Impersonal harm	Other-Beneficial	Avoidable harm	5	46.1174	1
																												77	11	3 parts	-0.5	0.5	Personal harm	Other-Beneficial	Avoidable harm	5	43.9097	1
																												77	12	3 parts	-0.5	0.5	Impersonal harm	Other-Beneficial	Avoidable harm	5	20.3117	1
																												77	13	3 parts	-0.5	0.5	Personal harm	Other-Beneficial	Inevitable harm	5	30.345	7
																												77	14	3 parts	-0.5	0.5	Impersonal harm	Other-Beneficial	Inevitable harm	5	109.273	7
																												77	15	3 parts	-0.5	0.5	Personal harm	Other-Beneficial	Inevitable harm	5	43.1013	6
																												77	16	3 parts	-0.5	0.5	Impersonal harm	Other-Beneficial	Inevitable harm	5	89.1423	6
																												78	1	3 parts	-0.5	0.5	Personal harm	Self-Beneficial	Avoidable harm	4	15.5035	6
																												78	2	3 parts	-0.5	0.5	Impersonal harm	Self-Beneficial	Avoidable harm	4	36.2764	6
																												78	3	3 parts	-0.5	0.5	Personal harm	Self-Beneficial	Avoidable harm	4	16.0861	6
																												78	4	3 parts	-0.5	0.5	Impersonal harm	Self-Beneficial	Avoidable harm	4	54.0928	6
																												78	5	3 parts	-0.5	0.5	Personal harm	Self-Beneficial	Inevitable harm	4	31.9888	7
																												78	6	3 parts	-0.5	0.5	Impersonal harm	Self-Beneficial	Inevitable harm	4	19.8736	5
																												78	7	3 parts	-0.5	0.5	Personal harm	Self-Beneficial	Inevitable harm	4	35.7578	7
																												78	8	3 parts	-0.5	0.5	Impersonal harm	Self-Beneficial	Inevitable harm	4	15.3726	6
																												78	9	3 parts	-0.5	0.5	Personal harm	Other-Beneficial	Avoidable harm	4	23.8789	1
																												78	10	3 parts	-0.5	0.5	Impersonal harm	Other-Beneficial	Avoidable harm	4	34.0594	4
																												78	11	3 parts	-0.5	0.5	Personal harm	Other-Beneficial	Avoidable harm	4	15.0976	6
																												78	12	3 parts	-0.5	0.5	Impersonal harm	Other-Beneficial	Avoidable harm	4	30.7243	6
																												78	13	3 parts	-0.5	0.5	Personal harm	Other-Beneficial	Inevitable harm	4	66.7584	5
																												78	14	3 parts	-0.5	0.5	Impersonal harm	Other-Beneficial	Inevitable harm	4	35.9514	5
																												78	15	3 parts	-0.5	0.5	Personal harm	Other-Beneficial	Inevitable harm	4	41.0823	7
																												78	16	3 parts	-0.5	0.5	Impersonal harm	Other-Beneficial	Inevitable harm	4	27.0908	7
																												79	1	3 parts	-0.5	0.5	Personal harm	Self-Beneficial	Avoidable harm	3	55.676	6
																												79	2	3 parts	-0.5	0.5	Impersonal harm	Self-Beneficial	Avoidable harm	3	47.3562	6
																												79	3	3 parts	-0.5	0.5	Personal harm	Self-Beneficial	Avoidable harm	3	33.8499	3
																												79	4	3 parts	-0.5	0.5	Impersonal harm	Self-Beneficial	Avoidable harm	3	80.8387	3
																												79	5	3 parts	-0.5	0.5	Personal harm	Self-Beneficial	Inevitable harm	3	51.378	7
																												79	6	3 parts	-0.5	0.5	Impersonal harm	Self-Beneficial	Inevitable harm	3	40.3192	5
																												79	7	3 parts	-0.5	0.5	Personal harm	Self-Beneficial	Inevitable harm	3	72.1384	7
																												79	8	3 parts	-0.5	0.5	Impersonal harm	Self-Beneficial	Inevitable harm	3	54.4824	7
																												79	9	3 parts	-0.5	0.5	Personal harm	Other-Beneficial	Avoidable harm	3	43.6572	1
																												79	10	3 parts	-0.5	0.5	Impersonal harm	Other-Beneficial	Avoidable harm	3	33.4073	1
																												79	11	3 parts	-0.5	0.5	Personal harm	Other-Beneficial	Avoidable harm	3	48.4392	1
																												79	12	3 parts	-0.5	0.5	Impersonal harm	Other-Beneficial	Avoidable harm	3	65.777	2
																												79	13	3 parts	-0.5	0.5	Personal harm	Other-Beneficial	Inevitable harm	3	23.5125	4
																												79	14	3 parts	-0.5	0.5	Impersonal harm	Other-Beneficial	Inevitable harm	3	163.126	3
																												79	15	3 parts	-0.5	0.5	Personal harm	Other-Beneficial	Inevitable harm	3	30.9912	7
																												79	16	3 parts	-0.5	0.5	Impersonal harm	Other-Beneficial	Inevitable harm	3	70.0344	7
																												80	1	3 parts	-0.5	0.5	Personal harm	Self-Beneficial	Avoidable harm	3	68.1744	4
																												80	2	3 parts	-0.5	0.5	Impersonal harm	Self-Beneficial	Avoidable harm	3	69.0465	4
																												80	3	3 parts	-0.5	0.5	Personal harm	Self-Beneficial	Avoidable harm	3	51.5415	5
																												80	4	3 parts	-0.5	0.5	Impersonal harm	Self-Beneficial	Avoidable harm	3	71.7177	6
																												80	5	3 parts	-0.5	0.5	Personal harm	Self-Beneficial	Inevitable harm	3	34.0946	5
																												80	6	3 parts	-0.5	0.5	Impersonal harm	Self-Beneficial	Inevitable harm	3	40.3734	5
																												80	7	3 parts	-0.5	0.5	Personal harm	Self-Beneficial	Inevitable harm	3	27.926	6
																												80	8	3 parts	-0.5	0.5	Impersonal harm	Self-Beneficial	Inevitable harm	3	41.4533	6
																												80	9	3 parts	-0.5	0.5	Personal harm	Other-Beneficial	Avoidable harm	3	33.978	3
																												80	10	3 parts	-0.5	0.5	Impersonal harm	Other-Beneficial	Avoidable harm	3	32.9151	3
																												80	11	3 parts	-0.5	0.5	Personal harm	Other-Beneficial	Avoidable harm	3	65.5875	5
																												80	12	3 parts	-0.5	0.5	Impersonal harm	Other-Beneficial	Avoidable harm	3	56.1357	5
																												80	13	3 parts	-0.5	0.5	Personal harm	Other-Beneficial	Inevitable harm	3	83.8543	4
																												80	14	3 parts	-0.5	0.5	Impersonal harm	Other-Beneficial	Inevitable harm	3	46.0648	5
																												80	15	3 parts	-0.5	0.5	Personal harm	Other-Beneficial	Inevitable harm	3	37.0377	6
																												80	16	3 parts	-0.5	0.5	Impersonal harm	Other-Beneficial	Inevitable harm	3	54.2508	5
																												81	1	3 parts	-0.5	0.5	Personal harm	Self-Beneficial	Avoidable harm	4	50.4205	4
																												81	2	3 parts	-0.5	0.5	Impersonal harm	Self-Beneficial	Avoidable harm	4	30.7278	2
																												81	3	3 parts	-0.5	0.5	Personal harm	Self-Beneficial	Avoidable harm	4	49.5534	3
																												81	4	3 parts	-0.5	0.5	Impersonal harm	Self-Beneficial	Avoidable harm	4	18.2941	6
																												81	5	3 parts	-0.5	0.5	Personal harm	Self-Beneficial	Inevitable harm	4	30.5135	2
																												81	6	3 parts	-0.5	0.5	Impersonal harm	Self-Beneficial	Inevitable harm	4	22.4688	3
																												81	7	3 parts	-0.5	0.5	Personal harm	Self-Beneficial	Inevitable harm	4	24.6755	6
																												81	8	3 parts	-0.5	0.5	Impersonal harm	Self-Beneficial	Inevitable harm	4	22.9155	6
																												81	9	3 parts	-0.5	0.5	Personal harm	Other-Beneficial	Avoidable harm	4	36.4782	2
																												81	10	3 parts	-0.5	0.5	Impersonal harm	Other-Beneficial	Avoidable harm	4	30.819	1
																												81	11	3 parts	-0.5	0.5	Personal harm	Other-Beneficial	Avoidable harm	4	42.904	6
																												81	12	3 parts	-0.5	0.5	Impersonal harm	Other-Beneficial	Avoidable harm	4	15.5607	6
																												81	13	3 parts	-0.5	0.5	Personal harm	Other-Beneficial	Inevitable harm	4	56.7114	2
																												81	14	3 parts	-0.5	0.5	Impersonal harm	Other-Beneficial	Inevitable harm	4	90.7748	5
																												81	15	3 parts	-0.5	0.5	Personal harm	Other-Beneficial	Inevitable harm	4	19.3536	7
																												81	16	3 parts	-0.5	0.5	Impersonal harm	Other-Beneficial	Inevitable harm	4	68.6726	7
																												82	1	3 parts	-0.5	0.5	Personal harm	Self-Beneficial	Avoidable harm	3	37.7008	7
																												82	2	3 parts	-0.5	0.5	Impersonal harm	Self-Beneficial	Avoidable harm	3	31.1895	7
																												82	3	3 parts	-0.5	0.5	Personal harm	Self-Beneficial	Avoidable harm	3	27.8078	7
																												82	4	3 parts	-0.5	0.5	Impersonal harm	Self-Beneficial	Avoidable harm	3	16.6341	7
																												82	5	3 parts	-0.5	0.5	Personal harm	Self-Beneficial	Inevitable harm	3	16.0863	7
																												82	6	3 parts	-0.5	0.5	Impersonal harm	Self-Beneficial	Inevitable harm	3	61.9336	7
																												82	7	3 parts	-0.5	0.5	Personal harm	Self-Beneficial	Inevitable harm	3	51.4832	6
																												82	8	3 parts	-0.5	0.5	Impersonal harm	Self-Beneficial	Inevitable harm	3	46.5463	7
																												82	9	3 parts	-0.5	0.5	Personal harm	Other-Beneficial	Avoidable harm	3	39.4373	6
																												82	10	3 parts	-0.5	0.5	Impersonal harm	Other-Beneficial	Avoidable harm	3	89.5072	6
																												82	11	3 parts	-0.5	0.5	Personal harm	Other-Beneficial	Avoidable harm	3	64.9875	7
																												82	12	3 parts	-0.5	0.5	Impersonal harm	Other-Beneficial	Avoidable harm	3	59.4825	5
																												82	13	3 parts	-0.5	0.5	Personal harm	Other-Beneficial	Inevitable harm	3	32.6248	6
																												82	14	3 parts	-0.5	0.5	Impersonal harm	Other-Beneficial	Inevitable harm	3	75.3987	7
																												82	15	3 parts	-0.5	0.5	Personal harm	Other-Beneficial	Inevitable harm	3	20.5972	7
																												82	16	3 parts	-0.5	0.5	Impersonal harm	Other-Beneficial	Inevitable harm	3	48.4959	7

## Sheet: Experiment 3
Basic information						Rating	Moral dilemma	Dilemma factor								Moral image			Decision time			Manipulation check								Stimulus-level data for GLMM	Moral dilemma											Moral image
								Personal harm				Impersonal harm
								Self-beneficial		Other-beneficial		Self-beneficial		Other-beneficial
								Avoidable harm	Inevitable harm	Avoidable harm	Inevitable harm	Avoidable harm	Inevitable harm	Avoidable harm	Inevitable harm		Image factor
	Condition	Order	Age	Gender	Experiment room temperature			PSA	PSI	POA	POI	ISA	ISI	IOA	IOI		Moral stimuli	Immoral stimuli		Moral dilemma	Moral image		Subjective room warmth	Subjective body warmth	Comfort	Arousal	Skin temperature (Time 1)	Skin temperature (Time 2)	Skin temperature (Time 3)			Participant	Stimulus	Condition	Task order	Personal Force	Benefit Recipient	Evitability	Comfort rating	Decision time	Moral judgement rating		Participant	Stimulus	Condition	Task order	Stimuli type	Comfort rating	Decision time
	Cool	Dilemma 1st	26	Female	21.6833			-7.42184	-10	-8.61326	-1.95743	0.624857	-4.22538	-8.71092	1.74533		7.58017	-5.42037		62.1585	7.14511		3	4	3	2	36.7	36.5	36.5			1	1	Control	Dilemma task first	Personal harm	Self-Beneficial	Avoidable harm	4	26.3037	-10		1	1	Control	Dilemma task first	Moral	4	5.49945
	Cool	Dilemma 1st	22	Female	21.1167			-9.84375	-5.07805	-10	-2.53925	-4.84398	-2.41764	-8.98436	-0.00015259		7.29805	-3.03393		35.659	7.4766		3	2	5	3	36.4	36.4	36.4			1	2	Control	Dilemma task first	Impersonal harm	Self-Beneficial	Avoidable harm	4	32.0608	-10		1	2	Control	Dilemma task first	Moral	4	10.7625
	Cool	Dilemma 1st	21	Female	20.9833			-8.9453	-10	-10	7.98032	-3.44549	-10	-10	9.30388		3.16956	-2.1433		55.8898	12.4222		2	3	2	3	36.7	36.6	36.7			1	3	Control	Dilemma task first	Personal harm	Self-Beneficial	Avoidable harm	4	25.8054	10		1	3	Control	Dilemma task first	Moral	4	3.32948
	Cool	Dilemma 1st	22	Female	21.15			2.45121	2.38483	1.68811	6.72541	4.72557	4.33341	-1.40734	2.30564		8.117	-4.19122		33.7054	7.86517		2	2	2	4	36.4	36.5	36.7			1	4	Control	Dilemma task first	Impersonal harm	Self-Beneficial	Avoidable harm	4	27.6535	10		1	4	Control	Dilemma task first	Moral	4	12.5086
	Cool	Dilemma 1st	25	Female	21.2833			-7.26558	4.1796	-10	10	5.4609	2.60731	-10	3.16396		6.42687	-0.445696		43.5254	5.93312		2	4	2	2	36.5	36.5	36.7			1	5	Control	Dilemma task first	Personal harm	Self-Beneficial	Inevitable harm	4	11.8986	10		1	5	Control	Dilemma task first	Moral	4	3.68948
	Cool	Dilemma 1st	27	Female	21.0667			-10	-7.49996	-7.49996	-0.476539	-7.49996	-5.00008	-10	1.44503		8.81768	-2.95316		43.9957	7.62321		2	3	3	7	36.3	36.4	36.7			1	6	Control	Dilemma task first	Impersonal harm	Self-Beneficial	Inevitable harm	4	27.1683	-10		1	6	Control	Dilemma task first	Moral	4	6.1392
	Cool	Dilemma 1st	18	Male	21.15			-3.82834	-2.22675	-4.49226	0.433204	-3.98444	0.503853	-4.41413	0.855116		2.85535	-4.82845		34.6276	8.59657		4	4	6	7	36.9	36.8	36.9			1	7	Control	Dilemma task first	Personal harm	Self-Beneficial	Inevitable harm	4	37.1712	-10		1	7	Control	Dilemma task first	Moral	4	6.7445
	Cool	Dilemma 1st	19	Female	21.1667			-1.23064	0.737469	0.151522	3.62753	1.29427	1.83505	-0.239872	4.52949		9.31895	-0.14314		26.265	5.08179		4	4	3	5	36.8	36.9	36.9			1	8	Control	Dilemma task first	Impersonal harm	Self-Beneficial	Inevitable harm	4	25.5268	10		1	8	Control	Dilemma task first	Moral	4	11.1633
	Cool	Dilemma 1st	18	Male	21			-4.57038	-4.84382	-3.8674	-2.53941	-0.0825513	-3.5938	-0.551614	2.07416		6.69025	-3.86093		39.7543	7.7582		3	4	6	5	36.9	36.9	36.8			1	9	Control	Dilemma task first	Personal harm	Other-Beneficial	Avoidable harm	4	17.2652	-10		1	9	Control	Dilemma task first	Moral	4	6.29675
	Cool	Dilemma 1st	19	Male	21.0833			-3.75006	-1.60754	-5.23445	0.591897	0.476081	1.95529	-5.54681	2.77333		5.34496	-4.66333		20.0166	4.01279		3	4	4	4	36.7	36.9	36.7			1	10	Control	Dilemma task first	Impersonal harm	Other-Beneficial	Avoidable harm	4	16.082	-10		1	10	Control	Dilemma task first	Moral	4	11.4654
	Cool	Dilemma 1st	19	Female	20.9333			-9.29686	-4.07019	-7.57809	-0.472572	-0.937667	-4.26459	-7.61715	-6.28901		8.6713	-6.03429		50.5233	15.0597		3	3	4	7	37.1	36.8	37			1	11	Control	Dilemma task first	Personal harm	Other-Beneficial	Avoidable harm	4	23.6024	-10		1	11	Control	Dilemma task first	Moral	4	5.75446
	Cool	Dilemma 1st	23	Male	21.7333			0.42298	-0.711833	-0.937667	0.153353	1.52224	-3.0164	-2.0119	3.47082		9.35425	-5.69796		32.2578	4.56007		3	3	3	4	36.6	36.7	36.7			1	12	Control	Dilemma task first	Impersonal harm	Other-Beneficial	Avoidable harm	4	17.9794	-10		1	12	Control	Dilemma task first	Moral	4	6.22716
	Cool	Dilemma 2nd	25	Female	20.8			-4.96101	-10	-7.42199	-5.27337	0.0296025	2.46098	-10	4.84367		4.15237	-4.84447		32.1848	5.97985		3	3	3	5	36.4	36.6	36.4			1	13	Control	Dilemma task first	Personal harm	Other-Beneficial	Inevitable harm	4	21.5008	10		1	13	Control	Dilemma task first	Moral	4	3.5726
	Cool	Dilemma 2nd	20	Female	21.2333			-1.17388	-0.14313	-7.65621	-1.70336	-1.56481	-2.14862	-6.44541	-7.18746		6.66707	-3.09727		30.616	5.50992		4	3	5	3	36.7	36.4	36.4			1	14	Control	Dilemma task first	Impersonal harm	Other-Beneficial	Inevitable harm	4	27.8533	10		1	14	Control	Dilemma task first	Moral	4	2.87491
	Cool	Dilemma 2nd	22	Male	21.2167			-10	-8.32029	-7.42199	0.546883	-7.92966	0.549172	-5.11727	10		8.42939	-5.57239		28.1881	4.81209		4	4	6	6	36.5	36.3	36.6			1	15	Control	Dilemma task first	Personal harm	Other-Beneficial	Inevitable harm	4	22.1047	10		1	15	Control	Dilemma task first	Moral	4	4.7866
	Cool	Dilemma 2nd	19	Female	21.1			-3.55489	-3.43755	-1.60723	-0.225528	7.4313	5.03929	0.390173	6.91188		5.92919	-4.93742		23.4834	7.94563		4	5	6	3	36.3	36.4	36.7			1	16	Control	Dilemma task first	Impersonal harm	Other-Beneficial	Inevitable harm	4	11.7259	10		1	16	Control	Dilemma task first	Moral	4	12.0562
	Cool	Dilemma 2nd	21	Male	21.0167			-2.65675	4.84337	5.05898	2.50004	7.61761	5.00023	-10	2.42191		4.06935	-4.77089		36.2713	9.10381		2	3	3	5	36.8	36.9	36.9			2	1	Control	Dilemma task second	Personal harm	Self-Beneficial	Avoidable harm	7	48.5312	-6.58198		1	17	Control	Dilemma task first	Moral	4	5.10546
	Cool	Dilemma 2nd	23	Male	21.3833			-10	-2.49989	-10	7.65682	-7.81247	-7.42199	-10	0		8.24704	-2.5943		35.1031	14.1678		3	4	7	5	36.8	37.1	36.8			2	2	Control	Dilemma task second	Impersonal harm	Self-Beneficial	Avoidable harm	7	32.3268	-6.79683		1	18	Control	Dilemma task first	Moral	4	3.61456
	Cool	Dilemma 2nd	22	Male	21.15			7.58816	-0.0810254	4.64729	1.76593	9.63729	8.05875	0.9131	5.90188		2.84814	-4.31937		39.3314	8.80274		2	2	5	4	37	37	36.9			2	3	Control	Dilemma task second	Personal harm	Self-Beneficial	Avoidable harm	7	32.4563	-7.73434		1	19	Control	Dilemma task first	Moral	4	9.13542
	Cool	Dilemma 2nd	24	Male	21.1333			-4.45319	-3.00801	-6.5626	-1.95514	-3.55474	1.00023	-9.02342	1.48516		7.12552	-1.14406		31.4488	7.96038		3	3	5	4	36.8	36.9	37			2	4	Control	Dilemma task second	Impersonal harm	Self-Beneficial	Avoidable harm	7	52.9937	-2.96895		1	20	Control	Dilemma task first	Moral	4	3.91072
	Cool	Dilemma 2nd	20	Male	21.05			3.14717	0.937667	-0.902571	2.7158	-1.11742	-3.98444	-4.37522	-0.628061		2.13413	-5.41394		40.2769	14.9403		4	5	7	4	36.8	36.7	36.6			2	5	Control	Dilemma task second	Personal harm	Self-Beneficial	Inevitable harm	7	38.1111	-1.01579		1	21	Control	Dilemma task first	Moral	4	5.82934
	Cool	Dilemma 2nd	22	Male	20.9167			2.38239	4.9218	-4.08209	2.37278	0.85893	4.01968	-1.72503	1.79416		8.91243	-6.08499		30.781	4.95337		3	3	5	4	37.1	37	36.8			2	6	Control	Dilemma task second	Impersonal harm	Self-Beneficial	Inevitable harm	7	25.9024	-3.98459		1	22	Control	Dilemma task first	Moral	4	7.492
	Cool	Dilemma 2nd	21	Female	21.7667			-0.781415	-0.547036	-3.98459	2.84337	2.21592	-0.16495	-0.594186	2.96101		8.11422	-5.14312		49.4454	23.1128		2	2	4	5	36.7	36.9	36.8			2	7	Control	Dilemma task second	Personal harm	Self-Beneficial	Inevitable harm	7	22.6849	-3.98459		1	23	Control	Dilemma task first	Moral	4	5.77994
	Cool	Dilemma 2nd	19	Male	21.2833			1.05287	-3.04707	-3.20333	-0.0741588	7.45098	4.96086	5.35302	0.016022		4.18098	-4.78266		41.4499	17.3158		3	3	5	4	36.9	36.8	36.9			2	8	Control	Dilemma task second	Impersonal harm	Self-Beneficial	Inevitable harm	7	46.3914	-0.859541		1	24	Control	Dilemma task first	Moral	4	6.06695
	Control	Dilemma 1st	26	Male	25.9833			0	0	-10	10	0	0	-10	10		7.3059	-3.03127		23.2314	6.40931		4	4	4	4	36.3	36.4	36.4			2	9	Control	Dilemma task second	Personal harm	Other-Beneficial	Avoidable harm	7	21.6391	-8.90623		1	25	Control	Dilemma task first	Moral	4	6.5001
	Control	Dilemma 1st	24	Male	26.0667			1.13268	1.15709	-4.96101	4.19623	3.23537	3.54925	0.429541	5.94125		6.05558	-3.79368		33.7065	8.26344		4	4	6	5	36.5	36.7	36.7			2	10	Control	Dilemma task second	Impersonal harm	Other-Beneficial	Avoidable harm	7	30.6176	-8.90623		1	26	Control	Dilemma task first	Moral	4	4.2569
	Control	Dilemma 1st	23	Male	25.9833			-6.8751	1.4432	-6.91402	-0.308537	-5.39071	2.9218	-4.49226	5.39223		6.69557	-5.08629		35.0617	6.58584		4	4	4	4	36.5	36.5	36.4			2	11	Control	Dilemma task second	Personal harm	Other-Beneficial	Avoidable harm	7	37.1783	-3.35958		1	27	Control	Dilemma task first	Moral	4	4.76119
	Control	Dilemma 1st	19	Female	26.2667			-10	-5.70306	-8.32029	-1.68566	-6.05463	-7.50973	-8.59373	-2.57816		4.74191	-7.52608		28.7315	5.18686		4	4	5	4	36.3	36.4	36.5			2	12	Control	Dilemma task second	Impersonal harm	Other-Beneficial	Avoidable harm	7	26.6488	-3.67208		1	28	Control	Dilemma task first	Moral	4	3.44194
	Control	Dilemma 1st	19	Male	26.2167			-1.52926	2.75502	-10	4.76555	5.5491	3.86282	-7.49996	2.61707		9.17855	-0.492653		44.2327	7.94368		4	5	7	5	36.6	36.8	36.9			2	13	Control	Dilemma task second	Personal harm	Other-Beneficial	Inevitable harm	7	35.1698	-7.89059		1	29	Control	Dilemma task first	Moral	4	5.33435
	Control	Dilemma 1st	24	Female	26.1333			-2.77928	-3.24239	-5.27352	0.899672	3.86297	-3.28145	-4.1799	1.63745		4.38672	-3.65831		28.3394	4.56637		3	5	6	3	36.7	36.9	36.8			2	14	Control	Dilemma task second	Impersonal harm	Other-Beneficial	Inevitable harm	7	33.8181	-2.8127		1	30	Control	Dilemma task first	Moral	4	7.38852
	Control	Dilemma 1st	19	Female	26.3833			-2.5391	-1.37667	-0.619364	0	-4.42145	0.970626	4.5687	1.56252		7.57491	-5.96646		36.9162	5.61849		3	2	6	3	36.4	36.3	36.7			2	15	Control	Dilemma task second	Personal harm	Other-Beneficial	Inevitable harm	7	32.4287	5.54894		1	31	Control	Dilemma task first	Immoral	4	5.88761
	Control	Dilemma 1st	19	Female	26.4167			-2.62257	-1.05852	-6.05478	1.13741	-2.32654	-3.71099	-4.7657	-0.214847		9.08692	-1.97799		41.8534	4.68124		4	4	5	5	36.5	36.9	36.8			2	16	Control	Dilemma task second	Impersonal harm	Other-Beneficial	Inevitable harm	7	43.5636	1.15709		1	32	Control	Dilemma task first	Immoral	4	11.5158
	Control	Dilemma 1st	19	Male	26.1167			-6.21103	7.3431	-6.52338	5.94125	0.54902	5.3138	0.941329	5.82361		5.91946	-3.41098		51.2378	13.01		4	4	7	5	36.6	36.6	36.8			3	1	Control	Dilemma task first	Personal harm	Self-Beneficial	Avoidable harm	6	21.8853	4.9218		1	33	Control	Dilemma task first	Immoral	4	2.40849
	Control	Dilemma 1st	21	Male	26.3667			0.472419	-2.73457	-4.336	1.54925	3.54925	3.15709	-0.0457771	1.23552		8.67967	-3.3195		28.9611	3.85464		4	5	5	2	36.6	36.6	36.4			3	2	Control	Dilemma task first	Impersonal harm	Self-Beneficial	Avoidable harm	6	47.6009	1.15709		1	34	Control	Dilemma task first	Immoral	4	5.71326
	Control	Dilemma 1st	19	Female	26.2			-0.664225	-1.45129	4.13748	1.62768	0.579232	-3.24224	-3.55489	3.48028		6.53342	-3.95481		32.0355	4.32591		4	3	5	4	36.4	36.8	36.9			3	3	Control	Dilemma task first	Personal harm	Self-Beneficial	Avoidable harm	6	51.1285	-2.65644		1	35	Control	Dilemma task first	Immoral	4	6.11313
	Control	Dilemma 1st	19	Male	26.1833			-0.749371	-0.319677	-2.31281	1.60052	-0.708782	0.579232	-4.30579	2.80415		5.572	-5.07572		63.3408	13.8057		4	5	4	4	36.9	36.8	36.9			3	4	Control	Dilemma task first	Impersonal harm	Self-Beneficial	Avoidable harm	6	31.2976	5.31365		1	36	Control	Dilemma task first	Immoral	4	8.07716
	Control	Dilemma 2nd	23	Male	26.0667			-7.15816	-2.50019	-6.13291	-1.17082	-4.88289	-2.42206	-6.28916	-0.827802		4.72264	-4.4304		35.0289	7.0437		4	5	7	5	36.8	36.9	36.6			3	5	Control	Dilemma task first	Personal harm	Self-Beneficial	Inevitable harm	6	57.0554	2.1767		1	37	Control	Dilemma task first	Immoral	4	6.35989
	Control	Dilemma 2nd	20	Female	26.3333			-1.67987	-0.974289	-3.47677	-0.513466	1.39239	-1.37285	-2.61738	-3.5938		5.26112	-5.99834		29.2925	4.88084		5	4	5	3	36.9	36.8	36.9			3	6	Control	Dilemma task first	Impersonal harm	Self-Beneficial	Inevitable harm	6	28.5355	4.13748		1	38	Control	Dilemma task first	Immoral	4	4.48867
	Control	Dilemma 2nd	26	Male	26.1			0.0389105	-4.64851	-4.37507	4.52949	0.791485	-4.57053	-5.15618	5.03929		4.4281	-3.3906		35.3634	6.14035		5	5	4	2	36.3	36.4	36.4			3	7	Control	Dilemma task first	Personal harm	Self-Beneficial	Inevitable harm	6	36.1641	0.137484		1	39	Control	Dilemma task first	Immoral	4	7.4225
	Control	Dilemma 2nd	23	Male	26.0667			-10	0.293889	-9.21874	-1.83337	-5.93759	-8.30076	-8.63279	5.74517		7.88366	0.294642		35.6654	7.83015		4	4	5	5	36.5	36.6	36.7			3	8	Control	Dilemma task first	Impersonal harm	Self-Beneficial	Inevitable harm	6	21.0014	2.96101		1	40	Control	Dilemma task first	Immoral	4	3.61977
	Control	Dilemma 2nd	24	Female	26			1.70886	6.32349	3.63882	5.11772	2.14862	7.70581	-3.28145	8.60777		4.56418	-3.02252		30.5658	8.08089		4	5	3	5	36.3	36.4	36.4			3	9	Control	Dilemma task first	Personal harm	Other-Beneficial	Avoidable harm	6	27.9707	-8.04685		1	41	Control	Dilemma task first	Immoral	4	3.68657
	Control	Dilemma 2nd	20	Female	26.2167			-2.78202	-2.91035	-3.20333	0.725719	2.45121	-2.15839	-0.0868238	1.64019		4.6295	-5.97804		28.0475	6.68839		3	5	5	5	36.6	36.7	36.9			3	10	Control	Dilemma task first	Impersonal harm	Other-Beneficial	Avoidable harm	6	23.8451	4.9218		1	42	Control	Dilemma task first	Immoral	4	4.0438
	Control	Dilemma 2nd	23	Male	26.3667			-0.163424	-4.84382	-4.45335	4.17655	2.46479	-1.95331	-4.06271	1.74792		8.67321	-4.00497		42.898	9.95183		5	5	5	5	36.4	36.5	36.6			3	11	Control	Dilemma task first	Personal harm	Other-Beneficial	Avoidable harm	6	20.3154	-1.87518		1	43	Control	Dilemma task first	Immoral	4	10.3625
	Control	Dilemma 2nd	21	Male	26.3167			-9.57031	-10	-10	0	-10	2.13748	-10	-10		5.34864	-2.7061		35.5613	4.43293		3	6	7	4	36.8	36.7	36.5			3	12	Control	Dilemma task first	Impersonal harm	Other-Beneficial	Avoidable harm	6	27.3261	-4.06271		1	44	Control	Dilemma task first	Immoral	4	6.99398
	Control	Dilemma 2nd	18	Female	26.0833			-1.09407	-8.28122	-7.89059	9.03914	7.26482	-7.18746	2.35248	10		6.1152	-4.45062		22.467	4.50223		5	5	6	4	37	36.6	36.7			3	13	Control	Dilemma task first	Personal harm	Other-Beneficial	Inevitable harm	6	33.5993	2.1767		1	45	Control	Dilemma task first	Immoral	4	6.85233
	Control	Dilemma 2nd	18	Female	26.1333			-4.88289	-1.69223	-6.67979	-6.05478	-2.8127	-2.19455	-5.23445	-2.50889		5.56212	-6.04045		31.0595	5.3022		4	4	5	5	36.6	36.6	36.5			3	14	Control	Dilemma task first	Impersonal harm	Other-Beneficial	Inevitable harm	6	39.6576	6.96071		1	46	Control	Dilemma task first	Immoral	4	5.64635
	Control	Dilemma 2nd	19	Female	26.2333			-3.32052	-1.56893	-6.05478	3.86282	7.11757	-4.53132	-4.88289	5.23537		9.33136	-4.62522		30.6265	4.84206		4	4	6	4	36.4	36.5	36.4			3	15	Control	Dilemma task first	Personal harm	Other-Beneficial	Inevitable harm	6	26.3181	6.21576		1	47	Control	Dilemma task first	Immoral	4	3.6802
	Control	Dilemma 2nd	19	Female	26.2167			-3.90646	-6.13291	-8.78904	6.5687	3.39239	0.735485	-6.52354	4.99992		7.55666	-4.46618		23.7363	4.84928		3	4	6	2	36.7	36.9	36.9			3	16	Control	Dilemma task first	Impersonal harm	Other-Beneficial	Inevitable harm	6	45.6024	4.9218		1	48	Control	Dilemma task first	Immoral	4	12.4671
																																4	1	Control	Dilemma task second	Personal harm	Self-Beneficial	Avoidable harm	5	22.457	-3.28145		1	49	Control	Dilemma task first	Immoral	4	5.39506
																																4	2	Control	Dilemma task second	Impersonal harm	Self-Beneficial	Avoidable harm	5	36.7167	1.00023		1	50	Control	Dilemma task first	Immoral	4	3.59927
																																4	3	Control	Dilemma task second	Personal harm	Self-Beneficial	Avoidable harm	5	25.0738	-0.0782788		1	51	Control	Dilemma task first	Immoral	4	10.351
																																4	4	Control	Dilemma task second	Impersonal harm	Self-Beneficial	Avoidable harm	5	37.3239	1.78454		1	52	Control	Dilemma task first	Immoral	4	3.87576
																																4	5	Control	Dilemma task second	Personal harm	Self-Beneficial	Inevitable harm	5	34.1073	-3.1252		1	53	Control	Dilemma task first	Immoral	4	12.4826
																																4	6	Control	Dilemma task second	Impersonal harm	Self-Beneficial	Inevitable harm	5	21.6917	-4.84398		1	54	Control	Dilemma task first	Immoral	4	9.008
																																4	7	Control	Dilemma task second	Personal harm	Self-Beneficial	Inevitable harm	5	31.7091	1.17662		1	55	Control	Dilemma task first	Immoral	4	5.73406
																																4	8	Control	Dilemma task second	Impersonal harm	Self-Beneficial	Inevitable harm	5	20.2967	2.09827		1	56	Control	Dilemma task first	Immoral	4	5.49605
																																4	9	Control	Dilemma task second	Personal harm	Other-Beneficial	Avoidable harm	5	18.1248	-4.84398		1	57	Control	Dilemma task first	Immoral	4	4.39011
																																4	10	Control	Dilemma task second	Impersonal harm	Other-Beneficial	Avoidable harm	5	21.528	-3.1252		1	58	Control	Dilemma task first	Immoral	4	6.62203
																																4	11	Control	Dilemma task second	Personal harm	Other-Beneficial	Avoidable harm	5	22.0114	-2.10956		1	59	Control	Dilemma task first	Immoral	4	6.3568
																																4	12	Control	Dilemma task second	Impersonal harm	Other-Beneficial	Avoidable harm	5	34.0335	-2.10956		1	60	Control	Dilemma task first	Immoral	4	4.42082
																																4	13	Control	Dilemma task second	Personal harm	Other-Beneficial	Inevitable harm	5	23.191	-3.1252		2	1	Control	Dilemma task second	Moral	7	6.48481
																																4	14	Control	Dilemma task second	Impersonal harm	Other-Beneficial	Inevitable harm	5	59.4692	-2.10956		2	2	Control	Dilemma task second	Moral	7	3.44068
																																4	15	Control	Dilemma task second	Personal harm	Other-Beneficial	Inevitable harm	5	35.456	2.09827		2	3	Control	Dilemma task second	Moral	7	5.57377
																																4	16	Control	Dilemma task second	Impersonal harm	Other-Beneficial	Inevitable harm	5	25.4893	-5.07805		2	4	Control	Dilemma task second	Moral	7	4.36217
																																5	1	Control	Dilemma task first	Personal harm	Self-Beneficial	Avoidable harm	4	25.5576	-8.90623		2	5	Control	Dilemma task second	Moral	7	2.64221
																																5	2	Control	Dilemma task first	Impersonal harm	Self-Beneficial	Avoidable harm	4	23.2753	-7.81247		2	6	Control	Dilemma task second	Moral	7	6.33488
																																5	3	Control	Dilemma task first	Personal harm	Self-Beneficial	Avoidable harm	4	45.455	-4.84398		2	7	Control	Dilemma task second	Moral	7	8.07296
																																5	4	Control	Dilemma task first	Impersonal harm	Self-Beneficial	Avoidable harm	4	52.2637	-2.96895		2	8	Control	Dilemma task second	Moral	7	2.77276
																																5	5	Control	Dilemma task first	Personal harm	Self-Beneficial	Inevitable harm	4	41.1148	3.90219		2	9	Control	Dilemma task second	Moral	7	3.38841
																																5	6	Control	Dilemma task first	Impersonal harm	Self-Beneficial	Inevitable harm	4	36.0509	3.90219		2	10	Control	Dilemma task second	Moral	7	18.3122
																																5	7	Control	Dilemma task first	Personal harm	Self-Beneficial	Inevitable harm	4	21.2165	-1.01579		2	11	Control	Dilemma task second	Moral	7	2.81786
																																5	8	Control	Dilemma task first	Impersonal harm	Self-Beneficial	Inevitable harm	4	28.5125	1.94141		2	12	Control	Dilemma task second	Moral	7	13.0358
																																5	9	Control	Dilemma task first	Personal harm	Other-Beneficial	Avoidable harm	4	32.5214	-6.01556		2	13	Control	Dilemma task second	Moral	7	4.02881
																																5	10	Control	Dilemma task first	Impersonal harm	Other-Beneficial	Avoidable harm	4	21.1389	-7.96872		2	14	Control	Dilemma task second	Moral	7	5.57102
																																5	11	Control	Dilemma task first	Personal harm	Other-Beneficial	Avoidable harm	4	34.9962	-7.81247		2	15	Control	Dilemma task second	Moral	7	4.6588
																																5	12	Control	Dilemma task first	Impersonal harm	Other-Beneficial	Avoidable harm	4	42.5937	-1.01579		2	16	Control	Dilemma task second	Moral	7	3.3918
																																5	13	Control	Dilemma task first	Personal harm	Other-Beneficial	Inevitable harm	4	44.9255	-7.65621		2	17	Control	Dilemma task second	Moral	7	6.2238
																																5	14	Control	Dilemma task first	Impersonal harm	Other-Beneficial	Inevitable harm	4	32.8251	2.88258		2	18	Control	Dilemma task second	Moral	7	4.26686
																																5	15	Control	Dilemma task first	Personal harm	Other-Beneficial	Inevitable harm	4	39.9646	7.03914		2	19	Control	Dilemma task second	Moral	7	16.7204
																																5	16	Control	Dilemma task first	Impersonal harm	Other-Beneficial	Inevitable harm	4	38.5748	7.90188		2	20	Control	Dilemma task second	Moral	7	10.5488
																																6	1	Control	Dilemma task second	Personal harm	Self-Beneficial	Avoidable harm	4	35.6554	-4.84398		2	21	Control	Dilemma task second	Moral	7	5.0653
																																6	2	Control	Dilemma task second	Impersonal harm	Self-Beneficial	Avoidable harm	4	28.8932	-3.73068		2	22	Control	Dilemma task second	Moral	7	13.6702
																																6	3	Control	Dilemma task second	Personal harm	Self-Beneficial	Avoidable harm	4	37.2918	4.9218		2	23	Control	Dilemma task second	Moral	7	11.9761
																																6	4	Control	Dilemma task second	Impersonal harm	Self-Beneficial	Avoidable harm	4	27.267	5.31365		2	24	Control	Dilemma task second	Moral	7	4.54985
																																6	5	Control	Dilemma task second	Personal harm	Self-Beneficial	Inevitable harm	4	62.7894	-4.06271		2	25	Control	Dilemma task second	Moral	7	5.90309
																																6	6	Control	Dilemma task second	Impersonal harm	Self-Beneficial	Inevitable harm	4	29.1424	-4.84398		2	26	Control	Dilemma task second	Moral	7	4.49776
																																6	7	Control	Dilemma task second	Personal harm	Self-Beneficial	Inevitable harm	4	36.1354	-5.2343		2	27	Control	Dilemma task second	Moral	7	15.9267
																																6	8	Control	Dilemma task second	Impersonal harm	Self-Beneficial	Inevitable harm	4	25.1107	-4.29709		2	28	Control	Dilemma task second	Moral	7	3.36876
																																6	9	Control	Dilemma task second	Personal harm	Other-Beneficial	Avoidable harm	4	20.8053	-6.87495		2	29	Control	Dilemma task second	Moral	7	3.95178
																																6	10	Control	Dilemma task second	Impersonal harm	Other-Beneficial	Avoidable harm	4	48.158	-5.07805		2	30	Control	Dilemma task second	Moral	7	7.17848
																																6	11	Control	Dilemma task second	Personal harm	Other-Beneficial	Avoidable harm	4	23.2301	-1.87518		2	31	Control	Dilemma task second	Immoral	7	6.6403
																																6	12	Control	Dilemma task second	Impersonal harm	Other-Beneficial	Avoidable harm	4	32.2028	-5.2343		2	32	Control	Dilemma task second	Immoral	7	8.1561
																																6	13	Control	Dilemma task second	Personal harm	Other-Beneficial	Inevitable harm	4	42.8781	3.90219		2	33	Control	Dilemma task second	Immoral	7	7.65355
																																6	14	Control	Dilemma task second	Impersonal harm	Other-Beneficial	Inevitable harm	4	49.1704	4.76493		2	34	Control	Dilemma task second	Immoral	7	3.04654
																																6	15	Control	Dilemma task second	Personal harm	Other-Beneficial	Inevitable harm	4	35.8344	5.15679		2	35	Control	Dilemma task second	Immoral	7	5.72063
																																6	16	Control	Dilemma task second	Impersonal harm	Other-Beneficial	Inevitable harm	4	31.2506	5.31365		2	36	Control	Dilemma task second	Immoral	7	3.86458
																																7	1	Control	Dilemma task first	Personal harm	Self-Beneficial	Avoidable harm	5	30.4645	-10		2	37	Control	Dilemma task second	Immoral	7	3.58359
																																7	2	Control	Dilemma task first	Impersonal harm	Self-Beneficial	Avoidable harm	5	22.3398	-7.0312		2	38	Control	Dilemma task second	Immoral	7	4.55351
																																7	3	Control	Dilemma task first	Personal harm	Self-Beneficial	Avoidable harm	5	32.3676	-10		2	39	Control	Dilemma task second	Immoral	7	6.51483
																																7	4	Control	Dilemma task first	Impersonal harm	Self-Beneficial	Avoidable harm	5	26.9493	-5.07805		2	40	Control	Dilemma task second	Immoral	7	2.48896
																																7	5	Control	Dilemma task first	Personal harm	Self-Beneficial	Inevitable harm	5	22.1349	-5.07805		2	41	Control	Dilemma task second	Immoral	7	6.98395
																																7	6	Control	Dilemma task first	Impersonal harm	Self-Beneficial	Inevitable harm	5	43.2175	-5.01946		2	42	Control	Dilemma task second	Immoral	7	7.30162
																																7	7	Control	Dilemma task first	Personal harm	Self-Beneficial	Inevitable harm	5	14.361	-6.32807		2	43	Control	Dilemma task second	Immoral	7	5.34116
																																7	8	Control	Dilemma task first	Impersonal harm	Self-Beneficial	Inevitable harm	5	27.4852	-10		2	44	Control	Dilemma task second	Immoral	7	12.9745
																																7	9	Control	Dilemma task first	Personal harm	Other-Beneficial	Avoidable harm	5	27.003	-9.84375		2	45	Control	Dilemma task second	Immoral	7	4.36353
																																7	10	Control	Dilemma task first	Impersonal harm	Other-Beneficial	Avoidable harm	5	20.3265	-10		2	46	Control	Dilemma task second	Immoral	7	3.86603
																																7	11	Control	Dilemma task first	Personal harm	Other-Beneficial	Avoidable harm	5	17.4652	-6.79683		2	47	Control	Dilemma task second	Immoral	7	4.53973
																																7	12	Control	Dilemma task first	Impersonal harm	Other-Beneficial	Avoidable harm	5	25.9818	-7.18746		2	48	Control	Dilemma task second	Immoral	7	6.38539
																																7	13	Control	Dilemma task first	Personal harm	Other-Beneficial	Inevitable harm	5	30.4556	-5.2343		2	49	Control	Dilemma task second	Immoral	7	3.27011
																																7	14	Control	Dilemma task first	Impersonal harm	Other-Beneficial	Inevitable harm	5	48.6757	-0.0782788		2	50	Control	Dilemma task second	Immoral	7	8.84103
																																7	15	Control	Dilemma task first	Personal harm	Other-Beneficial	Inevitable harm	5	35.6176	1.86297		2	51	Control	Dilemma task second	Immoral	7	4.9741
																																7	16	Control	Dilemma task first	Impersonal harm	Other-Beneficial	Inevitable harm	5	34.8584	-5.07805		2	52	Control	Dilemma task second	Immoral	7	14.9603
																																8	1	Control	Dilemma task second	Personal harm	Self-Beneficial	Avoidable harm	5	29.9775	-10		2	53	Control	Dilemma task second	Immoral	7	27.0684
																																8	2	Control	Dilemma task second	Impersonal harm	Self-Beneficial	Avoidable harm	5	34.8074	-10		2	54	Control	Dilemma task second	Immoral	7	7.40166
																																8	3	Control	Dilemma task second	Personal harm	Self-Beneficial	Avoidable harm	5	31.9236	-10		2	55	Control	Dilemma task second	Immoral	7	4.66159
																																8	4	Control	Dilemma task second	Impersonal harm	Self-Beneficial	Avoidable harm	5	57.1349	-1.87518		2	56	Control	Dilemma task second	Immoral	7	4.81359
																																8	5	Control	Dilemma task second	Personal harm	Self-Beneficial	Inevitable harm	5	32.3687	5.54894		2	57	Control	Dilemma task second	Immoral	7	5.84466
																																8	6	Control	Dilemma task second	Impersonal harm	Self-Beneficial	Inevitable harm	5	24.8923	-8.16403		2	58	Control	Dilemma task second	Immoral	7	10.1698
																																8	7	Control	Dilemma task second	Personal harm	Self-Beneficial	Inevitable harm	5	61.7293	-4.96117		2	59	Control	Dilemma task second	Immoral	7	4.40054
																																8	8	Control	Dilemma task second	Impersonal harm	Self-Beneficial	Inevitable harm	5	21.0821	-8.43748		2	60	Control	Dilemma task second	Immoral	7	13.5008
																																8	9	Control	Dilemma task second	Personal harm	Other-Beneficial	Avoidable harm	5	23.79	-9.60937		3	1	Control	Dilemma task first	Moral	6	7.31656
																																8	10	Control	Dilemma task second	Impersonal harm	Other-Beneficial	Avoidable harm	5	23.2605	-9.21874		3	2	Control	Dilemma task first	Moral	6	6.68016
																																8	11	Control	Dilemma task second	Personal harm	Other-Beneficial	Avoidable harm	5	55.2584	-8.82811		3	3	Control	Dilemma task first	Moral	6	6.12465
																																8	12	Control	Dilemma task second	Impersonal harm	Other-Beneficial	Avoidable harm	5	26.7212	-8.04685		3	4	Control	Dilemma task first	Moral	6	7.28287
																																8	13	Control	Dilemma task second	Personal harm	Other-Beneficial	Inevitable harm	5	30.7868	-10		3	5	Control	Dilemma task first	Moral	6	7.69039
																																8	14	Control	Dilemma task second	Impersonal harm	Other-Beneficial	Inevitable harm	5	54.7605	3.74533		3	6	Control	Dilemma task first	Moral	6	5.90285
																																8	15	Control	Dilemma task second	Personal harm	Other-Beneficial	Inevitable harm	5	28.8774	6.33326		3	7	Control	Dilemma task first	Moral	6	11.5858
																																8	16	Control	Dilemma task second	Impersonal harm	Other-Beneficial	Inevitable harm	5	33.2762	7.74502		3	8	Control	Dilemma task first	Moral	6	6.61955
																																9	1	Control	Dilemma task first	Personal harm	Self-Beneficial	Avoidable harm	7	36.022	1.94141		3	9	Control	Dilemma task first	Moral	6	7.46654
																																9	2	Control	Dilemma task first	Impersonal harm	Self-Beneficial	Avoidable harm	7	60.2593	4.13748		3	10	Control	Dilemma task first	Moral	6	8.32452
																																9	3	Control	Dilemma task first	Personal harm	Self-Beneficial	Avoidable harm	7	34.9936	-4.99992		3	11	Control	Dilemma task first	Moral	6	8.34523
																																9	4	Control	Dilemma task first	Impersonal harm	Self-Beneficial	Avoidable harm	7	58.4619	6.96071		3	12	Control	Dilemma task first	Moral	6	5.07705
																																9	5	Control	Dilemma task first	Personal harm	Self-Beneficial	Inevitable harm	7	21.9957	2.39216		3	13	Control	Dilemma task first	Moral	6	6.62242
																																9	6	Control	Dilemma task first	Impersonal harm	Self-Beneficial	Inevitable harm	7	52.5801	2.56886		3	14	Control	Dilemma task first	Moral	6	9.20279
																																9	7	Control	Dilemma task first	Personal harm	Self-Beneficial	Inevitable harm	7	28.5003	3.11788		3	15	Control	Dilemma task first	Moral	6	4.71794
																																9	8	Control	Dilemma task first	Impersonal harm	Self-Beneficial	Inevitable harm	7	43.6941	5.15679		3	16	Control	Dilemma task first	Moral	6	4.49937
																																9	9	Control	Dilemma task first	Personal harm	Other-Beneficial	Avoidable harm	7	21.7859	-10		3	17	Control	Dilemma task first	Moral	6	7.52391
																																9	10	Control	Dilemma task first	Impersonal harm	Other-Beneficial	Avoidable harm	7	44.5905	-4.99992		3	18	Control	Dilemma task first	Moral	6	5.8585
																																9	11	Control	Dilemma task first	Personal harm	Other-Beneficial	Avoidable harm	7	33.4913	-10		3	19	Control	Dilemma task first	Moral	6	8.41865
																																9	12	Control	Dilemma task first	Impersonal harm	Other-Beneficial	Avoidable harm	7	19.4686	-10		3	20	Control	Dilemma task first	Moral	6	6.72688
																																9	13	Control	Dilemma task first	Personal harm	Other-Beneficial	Inevitable harm	7	119.946	-0.46891		3	21	Control	Dilemma task first	Moral	6	8.20772
																																9	14	Control	Dilemma task first	Impersonal harm	Other-Beneficial	Inevitable harm	7	44.627	-4.76585		3	22	Control	Dilemma task first	Moral	6	8.83651
																																9	15	Control	Dilemma task first	Personal harm	Other-Beneficial	Inevitable harm	7	42.9386	10		3	23	Control	Dilemma task first	Moral	6	6.19182
																																9	16	Control	Dilemma task first	Impersonal harm	Other-Beneficial	Inevitable harm	7	44.3689	10		3	24	Control	Dilemma task first	Moral	6	8.67393
																																10	1	Control	Dilemma task second	Personal harm	Self-Beneficial	Avoidable harm	3	29.9306	-1.50408		3	25	Control	Dilemma task first	Moral	6	8.12826
																																10	2	Control	Dilemma task second	Impersonal harm	Self-Beneficial	Avoidable harm	3	47.1583	-0.859541		3	26	Control	Dilemma task first	Moral	6	8.55812
																																10	3	Control	Dilemma task second	Personal harm	Self-Beneficial	Avoidable harm	3	36.2908	4.9218		3	27	Control	Dilemma task first	Moral	6	6.3676
																																10	4	Control	Dilemma task second	Impersonal harm	Self-Beneficial	Avoidable harm	3	21.3943	5.15679		3	28	Control	Dilemma task first	Moral	6	4.46392
																																10	5	Control	Dilemma task second	Personal harm	Self-Beneficial	Inevitable harm	3	29.6722	9.62737		3	29	Control	Dilemma task first	Moral	6	8.70142
																																10	6	Control	Dilemma task second	Impersonal harm	Self-Beneficial	Inevitable harm	3	20.7823	9.39208		3	30	Control	Dilemma task first	Moral	6	7.59704
																																10	7	Control	Dilemma task second	Personal harm	Self-Beneficial	Inevitable harm	3	33.1424	3.01961		3	31	Control	Dilemma task first	Immoral	6	11.0446
																																10	8	Control	Dilemma task second	Impersonal harm	Self-Beneficial	Inevitable harm	3	23.7744	6.01953		3	32	Control	Dilemma task first	Immoral	6	8.30181
																																10	9	Control	Dilemma task second	Personal harm	Other-Beneficial	Avoidable harm	3	26.192	-0.859541		3	33	Control	Dilemma task first	Immoral	6	11.0401
																																10	10	Control	Dilemma task second	Impersonal harm	Other-Beneficial	Avoidable harm	3	25.8162	-3.90646		3	34	Control	Dilemma task first	Immoral	6	9.24146
																																10	11	Control	Dilemma task second	Personal harm	Other-Beneficial	Avoidable harm	3	27.7656	8.13718		3	35	Control	Dilemma task first	Immoral	6	8.22583
																																10	12	Control	Dilemma task second	Impersonal harm	Other-Beneficial	Avoidable harm	3	23.6227	-2.65644		3	36	Control	Dilemma task first	Immoral	6	13.4459
																																10	13	Control	Dilemma task second	Personal harm	Other-Beneficial	Inevitable harm	3	43.1436	6.01953		3	37	Control	Dilemma task first	Immoral	6	8.55458
																																10	14	Control	Dilemma task second	Impersonal harm	Other-Beneficial	Inevitable harm	3	36.3532	9.07836		3	38	Control	Dilemma task first	Immoral	6	7.25546
																																10	15	Control	Dilemma task second	Personal harm	Other-Beneficial	Inevitable harm	3	37.7894	4.21592		3	39	Control	Dilemma task first	Immoral	6	11.7845
																																10	16	Control	Dilemma task second	Impersonal harm	Other-Beneficial	Inevitable harm	3	26.2251	8.13718		3	40	Control	Dilemma task first	Immoral	6	5.93155
																																11	1	Control	Dilemma task first	Personal harm	Self-Beneficial	Avoidable harm	6	34.1809	1.94141		3	41	Control	Dilemma task first	Immoral	6	10.1157
																																11	2	Control	Dilemma task first	Impersonal harm	Self-Beneficial	Avoidable harm	6	21.9483	2.96101		3	42	Control	Dilemma task first	Immoral	6	6.92693
																																11	3	Control	Dilemma task first	Personal harm	Self-Beneficial	Avoidable harm	6	14.0562	-7.49996		3	43	Control	Dilemma task first	Immoral	6	9.26084
																																11	4	Control	Dilemma task first	Impersonal harm	Self-Beneficial	Avoidable harm	6	26.0434	4.76493		3	44	Control	Dilemma task first	Immoral	6	8.59568
																																11	5	Control	Dilemma task first	Personal harm	Self-Beneficial	Inevitable harm	6	36.8397	-2.96895		3	45	Control	Dilemma task first	Immoral	6	10.9085
																																11	6	Control	Dilemma task first	Impersonal harm	Self-Beneficial	Inevitable harm	6	21.66	-4.45335		3	46	Control	Dilemma task first	Immoral	6	14.191
																																11	7	Control	Dilemma task first	Personal harm	Self-Beneficial	Inevitable harm	6	12.2912	-3.51583		3	47	Control	Dilemma task first	Immoral	6	9.89429
																																11	8	Control	Dilemma task first	Impersonal harm	Self-Beneficial	Inevitable harm	6	28.3209	-2.10956		3	48	Control	Dilemma task first	Immoral	6	9.24938
																																11	9	Control	Dilemma task first	Personal harm	Other-Beneficial	Avoidable harm	6	18.8435	-6.09369		3	49	Control	Dilemma task first	Immoral	6	11.2653
																																11	10	Control	Dilemma task first	Impersonal harm	Other-Beneficial	Avoidable harm	6	18.6764	-4.45335		3	50	Control	Dilemma task first	Immoral	6	4.65331
																																11	11	Control	Dilemma task first	Personal harm	Other-Beneficial	Avoidable harm	6	23.4716	-4.45335		3	51	Control	Dilemma task first	Immoral	6	15.5936
																																11	12	Control	Dilemma task first	Impersonal harm	Other-Beneficial	Avoidable harm	6	13.6679	-3.90646		3	52	Control	Dilemma task first	Immoral	6	4.51512
																																11	13	Control	Dilemma task first	Personal harm	Other-Beneficial	Inevitable harm	6	29.1461	5.70581		3	53	Control	Dilemma task first	Immoral	6	10.5399
																																11	14	Control	Dilemma task first	Impersonal harm	Other-Beneficial	Inevitable harm	6	101.835	-0.0782788		3	54	Control	Dilemma task first	Immoral	6	9.84946
																																11	15	Control	Dilemma task first	Personal harm	Other-Beneficial	Inevitable harm	6	16.5426	-3.90646		3	55	Control	Dilemma task first	Immoral	6	9.02312
																																11	16	Control	Dilemma task first	Impersonal harm	Other-Beneficial	Inevitable harm	6	35.9066	3.35317		3	56	Control	Dilemma task first	Immoral	6	9.01919
																																12	1	Control	Dilemma task second	Personal harm	Self-Beneficial	Avoidable harm	5	35.065	-6.09369		3	57	Control	Dilemma task first	Immoral	6	9.07383
																																12	2	Control	Dilemma task second	Impersonal harm	Self-Beneficial	Avoidable harm	5	23.5717	0.529641		3	58	Control	Dilemma task first	Immoral	6	8.85118
																																12	3	Control	Dilemma task second	Personal harm	Self-Beneficial	Avoidable harm	5	12.6907	0.529641		3	59	Control	Dilemma task first	Immoral	6	4.52376
																																12	4	Control	Dilemma task second	Impersonal harm	Self-Beneficial	Avoidable harm	5	29.6773	4.37278		3	60	Control	Dilemma task first	Immoral	6	7.21739
																																12	5	Control	Dilemma task second	Personal harm	Self-Beneficial	Inevitable harm	5	45.6953	-0.859541		4	1	Control	Dilemma task second	Moral	5	5.31321
																																12	6	Control	Dilemma task second	Impersonal harm	Self-Beneficial	Inevitable harm	5	17.7567	-0.644694		4	2	Control	Dilemma task second	Moral	5	4.46112
																																12	7	Control	Dilemma task second	Personal harm	Self-Beneficial	Inevitable harm	5	19.3091	-4.96117		4	3	Control	Dilemma task second	Moral	5	2.1268
																																12	8	Control	Dilemma task second	Impersonal harm	Self-Beneficial	Inevitable harm	5	30.3742	-3.67208		4	4	Control	Dilemma task second	Moral	5	4.16852
																																12	9	Control	Dilemma task second	Personal harm	Other-Beneficial	Avoidable harm	5	20.271	-4.68772		4	5	Control	Dilemma task second	Moral	5	4.85408
																																12	10	Control	Dilemma task second	Impersonal harm	Other-Beneficial	Avoidable harm	5	29.4225	-0.703288		4	6	Control	Dilemma task second	Moral	5	3.98819
																																12	11	Control	Dilemma task second	Personal harm	Other-Beneficial	Avoidable harm	5	19.3916	-1.71893		4	7	Control	Dilemma task second	Moral	5	6.28015
																																12	12	Control	Dilemma task second	Impersonal harm	Other-Beneficial	Avoidable harm	5	32.2264	0.529641		4	8	Control	Dilemma task second	Moral	5	7.33953
																																12	13	Control	Dilemma task second	Personal harm	Other-Beneficial	Inevitable harm	5	45.8044	0.529641		4	9	Control	Dilemma task second	Moral	5	6.75982
																																12	14	Control	Dilemma task second	Impersonal harm	Other-Beneficial	Inevitable harm	5	25.8336	-1.48455		4	10	Control	Dilemma task second	Moral	5	6.13937
																																12	15	Control	Dilemma task second	Personal harm	Other-Beneficial	Inevitable harm	5	30.1604	0.921798		4	11	Control	Dilemma task second	Moral	5	5.23361
																																12	16	Control	Dilemma task second	Impersonal harm	Other-Beneficial	Inevitable harm	5	31.5108	4.76493		4	12	Control	Dilemma task second	Moral	5	3.02561
																																13	1	Control	Dilemma task first	Personal harm	Self-Beneficial	Avoidable harm	6	40.2278	4.9218		4	13	Control	Dilemma task second	Moral	5	5.42893
																																13	2	Control	Dilemma task first	Impersonal harm	Self-Beneficial	Avoidable harm	6	35.4662	1.15709		4	14	Control	Dilemma task second	Moral	5	3.69278
																																13	3	Control	Dilemma task first	Personal harm	Self-Beneficial	Avoidable harm	6	34.0961	-10		4	15	Control	Dilemma task second	Moral	5	4.62511
																																13	4	Control	Dilemma task first	Impersonal harm	Self-Beneficial	Avoidable harm	6	23.0698	-10		4	16	Control	Dilemma task second	Moral	5	3.52853
																																13	5	Control	Dilemma task first	Personal harm	Self-Beneficial	Inevitable harm	6	18.6523	0.137484		4	17	Control	Dilemma task second	Moral	5	4.28469
																																13	6	Control	Dilemma task first	Impersonal harm	Self-Beneficial	Inevitable harm	6	41.5316	-0.00015259		4	18	Control	Dilemma task second	Moral	5	7.90044
																																13	7	Control	Dilemma task first	Personal harm	Self-Beneficial	Inevitable harm	6	30.6389	-2.89082		4	19	Control	Dilemma task second	Moral	5	5.73401
																																13	8	Control	Dilemma task first	Impersonal harm	Self-Beneficial	Inevitable harm	6	38.3497	1.94141		4	20	Control	Dilemma task second	Moral	5	7.62855
																																13	9	Control	Dilemma task first	Personal harm	Other-Beneficial	Avoidable harm	6	22.6236	-9.14061		4	21	Control	Dilemma task second	Moral	5	5.95217
																																13	10	Control	Dilemma task first	Impersonal harm	Other-Beneficial	Avoidable harm	6	32.6599	2.1767		4	22	Control	Dilemma task second	Moral	5	11.5965
																																13	11	Control	Dilemma task first	Personal harm	Other-Beneficial	Avoidable harm	6	45.5826	7.90188		4	23	Control	Dilemma task second	Moral	5	2.75069
																																13	12	Control	Dilemma task first	Impersonal harm	Other-Beneficial	Avoidable harm	6	48.3129	6.96071		4	24	Control	Dilemma task second	Moral	5	3.81743
																																13	13	Control	Dilemma task first	Personal harm	Other-Beneficial	Inevitable harm	6	25.175	-10		4	25	Control	Dilemma task second	Moral	5	4.82464
																																13	14	Control	Dilemma task first	Impersonal harm	Other-Beneficial	Inevitable harm	6	76.2046	-6.87495		4	26	Control	Dilemma task second	Moral	5	5.20781
																																13	15	Control	Dilemma task first	Personal harm	Other-Beneficial	Inevitable harm	6	45.9111	10		4	27	Control	Dilemma task second	Moral	5	5.65704
																																13	16	Control	Dilemma task first	Impersonal harm	Other-Beneficial	Inevitable harm	6	32.1572	10		4	28	Control	Dilemma task second	Moral	5	5.5355
																																14	1	Control	Dilemma task second	Personal harm	Self-Beneficial	Avoidable harm	5	30.875	1.31395		4	29	Control	Dilemma task second	Moral	5	3.74097
																																14	2	Control	Dilemma task second	Impersonal harm	Self-Beneficial	Avoidable harm	5	45.8593	-2.10956		4	30	Control	Dilemma task second	Moral	5	6.82496
																																14	3	Control	Dilemma task second	Personal harm	Self-Beneficial	Avoidable harm	5	43.1414	-1.6408		4	31	Control	Dilemma task second	Immoral	5	2.58032
																																14	4	Control	Dilemma task second	Impersonal harm	Self-Beneficial	Avoidable harm	5	28.8139	7.03914		4	32	Control	Dilemma task second	Immoral	5	3.29242
																																14	5	Control	Dilemma task second	Personal harm	Self-Beneficial	Inevitable harm	5	20.2322	-6.01556		4	33	Control	Dilemma task second	Immoral	5	2.54564
																																14	6	Control	Dilemma task second	Impersonal harm	Self-Beneficial	Inevitable harm	5	48.9954	-1.95331		4	34	Control	Dilemma task second	Immoral	5	2.41588
																																14	7	Control	Dilemma task second	Personal harm	Self-Beneficial	Inevitable harm	5	30.9478	-3.67208		4	35	Control	Dilemma task second	Immoral	5	9.03296
																																14	8	Control	Dilemma task second	Impersonal harm	Self-Beneficial	Inevitable harm	5	45.731	-1.95331		4	36	Control	Dilemma task second	Immoral	5	6.00937
																																14	9	Control	Dilemma task second	Personal harm	Other-Beneficial	Avoidable harm	5	39.4865	-4.9221		4	37	Control	Dilemma task second	Immoral	5	2.4852
																																14	10	Control	Dilemma task second	Impersonal harm	Other-Beneficial	Avoidable harm	5	39.248	-4.14084		4	38	Control	Dilemma task second	Immoral	5	3.61091
																																14	11	Control	Dilemma task second	Personal harm	Other-Beneficial	Avoidable harm	5	28.0079	-3.98459		4	39	Control	Dilemma task second	Immoral	5	4.86809
																																14	12	Control	Dilemma task second	Impersonal harm	Other-Beneficial	Avoidable harm	5	47.1789	-3.98459		4	40	Control	Dilemma task second	Immoral	5	2.28139
																																14	13	Control	Dilemma task second	Personal harm	Other-Beneficial	Inevitable harm	5	57.9067	1.31395		4	41	Control	Dilemma task second	Immoral	5	7.3721
																																14	14	Control	Dilemma task second	Impersonal harm	Other-Beneficial	Inevitable harm	5	46.6686	-1.48455		4	42	Control	Dilemma task second	Immoral	5	5.52407
																																14	15	Control	Dilemma task second	Personal harm	Other-Beneficial	Inevitable harm	5	33.8331	7.03914		4	43	Control	Dilemma task second	Immoral	5	3.3152
																																14	16	Control	Dilemma task second	Impersonal harm	Other-Beneficial	Inevitable harm	5	99.4423	4.98039		4	44	Control	Dilemma task second	Immoral	5	6.98572
																																15	1	Control	Dilemma task first	Personal harm	Self-Beneficial	Avoidable harm	5	16.1216	-7.42184		4	45	Control	Dilemma task second	Immoral	5	3.5686
																																15	2	Control	Dilemma task first	Impersonal harm	Self-Beneficial	Avoidable harm	5	53.0114	-8.39841		4	46	Control	Dilemma task second	Immoral	5	2.57678
																																15	3	Control	Dilemma task first	Personal harm	Self-Beneficial	Avoidable harm	5	49.0824	2.1767		4	47	Control	Dilemma task second	Immoral	5	4.87109
																																15	4	Control	Dilemma task first	Impersonal harm	Self-Beneficial	Avoidable harm	5	41.2098	3.74533		4	48	Control	Dilemma task second	Immoral	5	2.14542
																																15	5	Control	Dilemma task first	Personal harm	Self-Beneficial	Inevitable harm	5	37.0792	2.96101		4	49	Control	Dilemma task second	Immoral	5	4.24723
																																15	6	Control	Dilemma task first	Impersonal harm	Self-Beneficial	Inevitable harm	5	20.5439	-7.42184		4	50	Control	Dilemma task second	Immoral	5	2.32778
																																15	7	Control	Dilemma task first	Personal harm	Self-Beneficial	Inevitable harm	5	45.5366	-5.07805		4	51	Control	Dilemma task second	Immoral	5	7.86424
																																15	8	Control	Dilemma task first	Impersonal harm	Self-Beneficial	Inevitable harm	5	29.6046	-0.00015259		4	52	Control	Dilemma task second	Immoral	5	4.85399
																																15	9	Control	Dilemma task first	Personal harm	Other-Beneficial	Avoidable harm	5	36.8285	-9.06249		4	53	Control	Dilemma task second	Immoral	5	2.36256
																																15	10	Control	Dilemma task first	Impersonal harm	Other-Beneficial	Avoidable harm	5	27.1014	-6.64057		4	54	Control	Dilemma task second	Immoral	5	7.84742
																																15	11	Control	Dilemma task first	Personal harm	Other-Beneficial	Avoidable harm	5	56.5927	-3.04707		4	55	Control	Dilemma task second	Immoral	5	6.07053
																																15	12	Control	Dilemma task first	Impersonal harm	Other-Beneficial	Avoidable harm	5	33.959	-2.89082		4	56	Control	Dilemma task second	Immoral	5	2.53435
																																15	13	Control	Dilemma task first	Personal harm	Other-Beneficial	Inevitable harm	5	53.9288	-5.07805		4	57	Control	Dilemma task second	Immoral	5	4.22444
																																15	14	Control	Dilemma task first	Impersonal harm	Other-Beneficial	Inevitable harm	5	71.5117	-5.35149		4	58	Control	Dilemma task second	Immoral	5	6.77972
																																15	15	Control	Dilemma task first	Personal harm	Other-Beneficial	Inevitable harm	5	41.2178	7.35286		4	59	Control	Dilemma task second	Immoral	5	1.98536
																																15	16	Control	Dilemma task first	Impersonal harm	Other-Beneficial	Inevitable harm	5	56.326	4.9218		4	60	Control	Dilemma task second	Immoral	5	7.8509
																																16	1	Control	Dilemma task second	Personal harm	Self-Beneficial	Avoidable harm	7	80.3059	-9.14061		5	1	Control	Dilemma task first	Moral	4	9.10521
																																16	2	Control	Dilemma task second	Impersonal harm	Self-Beneficial	Avoidable harm	7	22.1053	-10		5	2	Control	Dilemma task first	Moral	4	7.29393
																																16	3	Control	Dilemma task second	Personal harm	Self-Beneficial	Avoidable harm	7	50.2459	-10		5	3	Control	Dilemma task first	Moral	4	3.11518
																																16	4	Control	Dilemma task second	Impersonal harm	Self-Beneficial	Avoidable harm	7	29.8338	-10		5	4	Control	Dilemma task first	Moral	4	6.68014
																																16	5	Control	Dilemma task second	Personal harm	Self-Beneficial	Inevitable harm	7	12.6007	-10		5	5	Control	Dilemma task first	Moral	4	2.42411
																																16	6	Control	Dilemma task second	Impersonal harm	Self-Beneficial	Inevitable harm	7	49.2003	1.15709		5	6	Control	Dilemma task first	Moral	4	6.29506
																																16	7	Control	Dilemma task second	Personal harm	Self-Beneficial	Inevitable harm	7	33.6055	-10		5	7	Control	Dilemma task first	Moral	4	8.36032
																																16	8	Control	Dilemma task second	Impersonal harm	Self-Beneficial	Inevitable harm	7	20.6828	3.11788		5	8	Control	Dilemma task first	Moral	4	2.18535
																																16	9	Control	Dilemma task second	Personal harm	Other-Beneficial	Avoidable harm	7	19.2793	-10		5	9	Control	Dilemma task first	Moral	4	5.75688
																																16	10	Control	Dilemma task second	Impersonal harm	Other-Beneficial	Avoidable harm	7	29.4003	-10		5	10	Control	Dilemma task first	Moral	4	5.05318
																																16	11	Control	Dilemma task second	Personal harm	Other-Beneficial	Avoidable harm	7	39.5749	-10		5	11	Control	Dilemma task first	Moral	4	4.61026
																																16	12	Control	Dilemma task second	Impersonal harm	Other-Beneficial	Avoidable harm	7	16.6968	-10		5	12	Control	Dilemma task first	Moral	4	4.60907
																																16	13	Control	Dilemma task second	Personal harm	Other-Beneficial	Inevitable harm	7	52.4593	-10		5	13	Control	Dilemma task first	Moral	4	2.95892
																																16	14	Control	Dilemma task second	Impersonal harm	Other-Beneficial	Inevitable harm	7	22.9597	-10		5	14	Control	Dilemma task first	Moral	4	3.55586
																																16	15	Control	Dilemma task second	Personal harm	Other-Beneficial	Inevitable harm	7	26.3411	10		5	15	Control	Dilemma task first	Moral	4	4.27204
																																16	16	Control	Dilemma task second	Impersonal harm	Other-Beneficial	Inevitable harm	7	63.6898	-10		5	16	Control	Dilemma task first	Moral	4	2.7089
																																17	1	Control	Dilemma task first	Personal harm	Self-Beneficial	Avoidable harm	7	32.172	-7.73434		5	17	Control	Dilemma task first	Moral	4	4.67659
																																17	2	Control	Dilemma task first	Impersonal harm	Self-Beneficial	Avoidable harm	7	98.1617	6.09796		5	18	Control	Dilemma task first	Moral	4	8.18627
																																17	3	Control	Dilemma task first	Personal harm	Self-Beneficial	Avoidable harm	7	76.3728	-4.68772		5	19	Control	Dilemma task first	Moral	4	8.49989
																																17	4	Control	Dilemma task first	Impersonal harm	Self-Beneficial	Avoidable harm	7	37.325	-4.99992		5	20	Control	Dilemma task first	Moral	4	5.72501
																																17	5	Control	Dilemma task first	Personal harm	Self-Beneficial	Inevitable harm	7	50.0722	6.78431		5	21	Control	Dilemma task first	Moral	4	4.97239
																																17	6	Control	Dilemma task first	Impersonal harm	Self-Beneficial	Inevitable harm	7	37.6072	5.70581		5	22	Control	Dilemma task first	Moral	4	5.5458
																																17	7	Control	Dilemma task first	Personal harm	Self-Beneficial	Inevitable harm	7	46.1131	7.90188		5	23	Control	Dilemma task first	Moral	4	6.31262
																																17	8	Control	Dilemma task first	Impersonal harm	Self-Beneficial	Inevitable harm	7	43.4292	4.9218		5	24	Control	Dilemma task first	Moral	4	4.70415
																																17	9	Control	Dilemma task first	Personal harm	Other-Beneficial	Avoidable harm	7	30.0478	-8.04685		5	25	Control	Dilemma task first	Moral	4	3.31113
																																17	10	Control	Dilemma task first	Impersonal harm	Other-Beneficial	Avoidable harm	7	26.7578	6.96071		5	26	Control	Dilemma task first	Moral	4	2.86402
																																17	11	Control	Dilemma task first	Personal harm	Other-Beneficial	Avoidable harm	7	30.8783	-4.99992		5	27	Control	Dilemma task first	Moral	4	4.36577
																																17	12	Control	Dilemma task first	Impersonal harm	Other-Beneficial	Avoidable harm	7	58.0725	-5.07805		5	28	Control	Dilemma task first	Moral	4	3.24951
																																17	13	Control	Dilemma task first	Personal harm	Other-Beneficial	Inevitable harm	7	43.7256	4.9218		5	29	Control	Dilemma task first	Moral	4	8.27341
																																17	14	Control	Dilemma task first	Impersonal harm	Other-Beneficial	Inevitable harm	7	82.3798	4.9218		5	30	Control	Dilemma task first	Moral	4	4.53757
																																17	15	Control	Dilemma task first	Personal harm	Other-Beneficial	Inevitable harm	7	28.5136	6.96071		5	31	Control	Dilemma task first	Immoral	4	6.84452
																																17	16	Control	Dilemma task first	Impersonal harm	Other-Beneficial	Inevitable harm	7	98.176	6.72541		5	32	Control	Dilemma task first	Immoral	4	8.7379
																																18	1	Control	Dilemma task second	Personal harm	Self-Beneficial	Avoidable harm	6	32.6707	-6.95308		5	33	Control	Dilemma task first	Immoral	4	6.63509
																																18	2	Control	Dilemma task second	Impersonal harm	Self-Beneficial	Avoidable harm	6	31.8021	4.52964		5	34	Control	Dilemma task first	Immoral	4	7.33816
																																18	3	Control	Dilemma task second	Personal harm	Self-Beneficial	Avoidable harm	6	26.3138	4.76493		5	35	Control	Dilemma task first	Immoral	4	9.93771
																																18	4	Control	Dilemma task second	Impersonal harm	Self-Beneficial	Avoidable harm	6	12.5219	10		5	36	Control	Dilemma task first	Immoral	4	8.77197
																																18	5	Control	Dilemma task second	Personal harm	Self-Beneficial	Inevitable harm	6	24.3861	-7.42184		5	37	Control	Dilemma task first	Immoral	4	7.55088
																																18	6	Control	Dilemma task second	Impersonal harm	Self-Beneficial	Inevitable harm	6	15.3807	-8.98436		5	38	Control	Dilemma task first	Immoral	4	9.20859
																																18	7	Control	Dilemma task second	Personal harm	Self-Beneficial	Inevitable harm	6	9.96139	-9.14061		5	39	Control	Dilemma task first	Immoral	4	5.88111
																																18	8	Control	Dilemma task second	Impersonal harm	Self-Beneficial	Inevitable harm	6	28.2969	-5.39055		5	40	Control	Dilemma task first	Immoral	4	7.3175
																																18	9	Control	Dilemma task second	Personal harm	Other-Beneficial	Avoidable harm	6	14.6342	-8.04685		5	41	Control	Dilemma task first	Immoral	4	9.61777
																																18	10	Control	Dilemma task second	Impersonal harm	Other-Beneficial	Avoidable harm	6	17.7923	9.54894		5	42	Control	Dilemma task first	Immoral	4	5.35695
																																18	11	Control	Dilemma task second	Personal harm	Other-Beneficial	Avoidable harm	6	25.1226	-7.73434		5	43	Control	Dilemma task first	Immoral	4	10.331
																																18	12	Control	Dilemma task second	Impersonal harm	Other-Beneficial	Avoidable harm	6	19.0662	-4.84398		5	44	Control	Dilemma task first	Immoral	4	14.6773
																																18	13	Control	Dilemma task second	Personal harm	Other-Beneficial	Inevitable harm	6	21.6975	9.15679		5	45	Control	Dilemma task first	Immoral	4	5.8945
																																18	14	Control	Dilemma task second	Impersonal harm	Other-Beneficial	Inevitable harm	6	38.4469	10		5	46	Control	Dilemma task first	Immoral	4	7.11857
																																18	15	Control	Dilemma task second	Personal harm	Other-Beneficial	Inevitable harm	6	10.9832	8.92149		5	47	Control	Dilemma task first	Immoral	4	7.84968
																																18	16	Control	Dilemma task second	Impersonal harm	Other-Beneficial	Inevitable harm	6	30.3956	10		5	48	Control	Dilemma task first	Immoral	4	14.8933
																																19	1	Control	Dilemma task first	Personal harm	Self-Beneficial	Avoidable harm	5	35.4991	-0.937667		5	49	Control	Dilemma task first	Immoral	4	6.90366
																																19	2	Control	Dilemma task first	Impersonal harm	Self-Beneficial	Avoidable harm	5	24.484	2.1767		5	50	Control	Dilemma task first	Immoral	4	7.53853
																																19	3	Control	Dilemma task first	Personal harm	Self-Beneficial	Avoidable harm	5	29.5959	1.88251		5	51	Control	Dilemma task first	Immoral	4	7.6067
																																19	4	Control	Dilemma task first	Impersonal harm	Self-Beneficial	Avoidable harm	5	21.2035	4.9218		5	52	Control	Dilemma task first	Immoral	4	4.89412
																																19	5	Control	Dilemma task first	Personal harm	Self-Beneficial	Inevitable harm	5	22.3754	-2.50019		5	53	Control	Dilemma task first	Immoral	4	14.4776
																																19	6	Control	Dilemma task first	Impersonal harm	Self-Beneficial	Inevitable harm	5	36.632	2.96101		5	54	Control	Dilemma task first	Immoral	4	7.72581
																																19	7	Control	Dilemma task first	Personal harm	Self-Beneficial	Inevitable harm	5	33.2754	-2.96895		5	55	Control	Dilemma task first	Immoral	4	6.37897
																																19	8	Control	Dilemma task first	Impersonal harm	Self-Beneficial	Inevitable harm	5	17.0928	3.35317		5	56	Control	Dilemma task first	Immoral	4	7.88283
																																19	9	Control	Dilemma task first	Personal harm	Other-Beneficial	Avoidable harm	5	32.5715	-5.54681		5	57	Control	Dilemma task first	Immoral	4	2.93974
																																19	10	Control	Dilemma task first	Impersonal harm	Other-Beneficial	Avoidable harm	5	16.4376	1.54925		5	58	Control	Dilemma task first	Immoral	4	8.12594
																																19	11	Control	Dilemma task first	Personal harm	Other-Beneficial	Avoidable harm	5	15.8911	-3.1252		5	59	Control	Dilemma task first	Immoral	4	7.38249
																																19	12	Control	Dilemma task first	Impersonal harm	Other-Beneficial	Avoidable harm	5	36.5015	-1.6408		5	60	Control	Dilemma task first	Immoral	4	5.12264
																																19	13	Control	Dilemma task first	Personal harm	Other-Beneficial	Inevitable harm	5	31.8466	1.15709		6	1	Control	Dilemma task second	Moral	4	4.19102
																																19	14	Control	Dilemma task first	Impersonal harm	Other-Beneficial	Inevitable harm	5	40.5754	0.529641		6	2	Control	Dilemma task second	Moral	4	9.04659
																																19	15	Control	Dilemma task first	Personal harm	Other-Beneficial	Inevitable harm	5	33.2651	1.94141		6	3	Control	Dilemma task second	Moral	4	5.41114
																																19	16	Control	Dilemma task first	Impersonal harm	Other-Beneficial	Inevitable harm	5	36.1311	1.94141		6	4	Control	Dilemma task second	Moral	4	7.7777
																																20	1	Control	Dilemma task second	Personal harm	Self-Beneficial	Avoidable harm	5	33.2879	-6.09369		6	5	Control	Dilemma task second	Moral	4	1.83755
																																20	2	Control	Dilemma task second	Impersonal harm	Self-Beneficial	Avoidable harm	5	29.3422	-4.37522		6	6	Control	Dilemma task second	Moral	4	3.38208
																																20	3	Control	Dilemma task second	Personal harm	Self-Beneficial	Avoidable harm	5	31.5321	-3.67208		6	7	Control	Dilemma task second	Moral	4	8.36155
																																20	4	Control	Dilemma task second	Impersonal harm	Self-Beneficial	Avoidable harm	5	53.3955	-1.25017		6	8	Control	Dilemma task second	Moral	4	4.01395
																																20	5	Control	Dilemma task second	Personal harm	Self-Beneficial	Inevitable harm	5	38.5814	3.56863		6	9	Control	Dilemma task second	Moral	4	7.71243
																																20	6	Control	Dilemma task second	Impersonal harm	Self-Beneficial	Inevitable harm	5	30.1687	1.31395		6	10	Control	Dilemma task second	Moral	4	5.814
																																20	7	Control	Dilemma task second	Personal harm	Self-Beneficial	Inevitable harm	5	27.3543	-6.95308		6	11	Control	Dilemma task second	Moral	4	3.86244
																																20	8	Control	Dilemma task second	Impersonal harm	Self-Beneficial	Inevitable harm	5	23.7453	-5.70306		6	12	Control	Dilemma task second	Moral	4	3.03297
																																20	9	Control	Dilemma task second	Personal harm	Other-Beneficial	Avoidable harm	5	14.4456	-8.82811		6	13	Control	Dilemma task second	Moral	4	5.12107
																																20	10	Control	Dilemma task second	Impersonal harm	Other-Beneficial	Avoidable harm	5	19.911	-7.65621		6	14	Control	Dilemma task second	Moral	4	5.43353
																																20	11	Control	Dilemma task second	Personal harm	Other-Beneficial	Avoidable harm	5	12.7952	-4.53147		6	15	Control	Dilemma task second	Moral	4	4.27512
																																20	12	Control	Dilemma task second	Impersonal harm	Other-Beneficial	Avoidable harm	5	32.3259	-2.8127		6	16	Control	Dilemma task second	Moral	4	8.61217
																																20	13	Control	Dilemma task second	Personal harm	Other-Beneficial	Inevitable harm	5	39.7742	-3.82834		6	17	Control	Dilemma task second	Moral	4	5.4062
																																20	14	Control	Dilemma task second	Impersonal harm	Other-Beneficial	Inevitable harm	5	44.5791	-5.39055		6	18	Control	Dilemma task second	Moral	4	4.40768
																																20	15	Control	Dilemma task second	Personal harm	Other-Beneficial	Inevitable harm	5	19.1092	-8.28122		6	19	Control	Dilemma task second	Moral	4	3.25184
																																20	16	Control	Dilemma task second	Impersonal harm	Other-Beneficial	Inevitable harm	5	46.6048	0.372778		6	20	Control	Dilemma task second	Moral	4	3.26819
																																21	1	Control	Dilemma task first	Personal harm	Self-Beneficial	Avoidable harm	5	38.3833	-1.25017		6	21	Control	Dilemma task second	Moral	4	10.3167
																																21	2	Control	Dilemma task first	Impersonal harm	Self-Beneficial	Avoidable harm	5	23.5323	1.54925		6	22	Control	Dilemma task second	Moral	4	10.2276
																																21	3	Control	Dilemma task first	Personal harm	Self-Beneficial	Avoidable harm	5	20.6028	-0.0782788		6	23	Control	Dilemma task second	Moral	4	7.15559
																																21	4	Control	Dilemma task first	Impersonal harm	Self-Beneficial	Avoidable harm	5	36.297	-0.390784		6	24	Control	Dilemma task second	Moral	4	7.13862
																																21	5	Control	Dilemma task first	Personal harm	Self-Beneficial	Inevitable harm	5	41.0546	-4.84398		6	25	Control	Dilemma task second	Moral	4	2.80589
																																21	6	Control	Dilemma task first	Impersonal harm	Self-Beneficial	Inevitable harm	5	24.9897	-5.54681		6	26	Control	Dilemma task second	Moral	4	5.75668
																																21	7	Control	Dilemma task first	Personal harm	Self-Beneficial	Inevitable harm	5	22.4001	1.94141		6	27	Control	Dilemma task second	Moral	4	13.4063
																																21	8	Control	Dilemma task first	Impersonal harm	Self-Beneficial	Inevitable harm	5	54.1314	-0.937667		6	28	Control	Dilemma task second	Moral	4	6.53897
																																21	9	Control	Dilemma task first	Personal harm	Other-Beneficial	Avoidable harm	5	23.1026	4.76493		6	29	Control	Dilemma task second	Moral	4	3.03362
																																21	10	Control	Dilemma task first	Impersonal harm	Other-Beneficial	Avoidable harm	5	19.4274	-4.84398		6	30	Control	Dilemma task second	Moral	4	3.88634
																																21	11	Control	Dilemma task first	Personal harm	Other-Beneficial	Avoidable harm	5	43.9857	3.51003		6	31	Control	Dilemma task second	Immoral	4	12.9746
																																21	12	Control	Dilemma task first	Impersonal harm	Other-Beneficial	Avoidable harm	5	27.8798	-2.26581		6	32	Control	Dilemma task second	Immoral	4	4.24495
																																21	13	Control	Dilemma task first	Personal harm	Other-Beneficial	Inevitable harm	5	58.8329	1.54925		6	33	Control	Dilemma task second	Immoral	4	5.39693
																																21	14	Control	Dilemma task first	Impersonal harm	Other-Beneficial	Inevitable harm	5	27.5848	-0.00015259		6	34	Control	Dilemma task second	Immoral	4	9.11597
																																21	15	Control	Dilemma task first	Personal harm	Other-Beneficial	Inevitable harm	5	21.7699	1.70611		6	35	Control	Dilemma task second	Immoral	4	11.6921
																																21	16	Control	Dilemma task first	Impersonal harm	Other-Beneficial	Inevitable harm	5	28.5929	6.96071		6	36	Control	Dilemma task second	Immoral	4	9.54855
																																22	1	Control	Dilemma task second	Personal harm	Self-Beneficial	Avoidable harm	6	21.5654	-1.79706		6	37	Control	Dilemma task second	Immoral	4	4.12135
																																22	2	Control	Dilemma task second	Impersonal harm	Self-Beneficial	Avoidable harm	6	40.2849	5.07836		6	38	Control	Dilemma task second	Immoral	4	4.65738
																																22	3	Control	Dilemma task second	Personal harm	Self-Beneficial	Avoidable harm	6	16.3783	-4.84398		6	39	Control	Dilemma task second	Immoral	4	3.54762
																																22	4	Control	Dilemma task second	Impersonal harm	Self-Beneficial	Avoidable harm	6	36.214	9.15679		6	40	Control	Dilemma task second	Immoral	4	8.59286
																																22	5	Control	Dilemma task second	Personal harm	Self-Beneficial	Inevitable harm	6	32.8585	1.70611		6	41	Control	Dilemma task second	Immoral	4	5.51117
																																22	6	Control	Dilemma task second	Impersonal harm	Self-Beneficial	Inevitable harm	6	38.6749	-2.26581		6	42	Control	Dilemma task second	Immoral	4	2.91378
																																22	7	Control	Dilemma task second	Personal harm	Self-Beneficial	Inevitable harm	6	10.896	-4.84398		6	43	Control	Dilemma task second	Immoral	4	11.5002
																																22	8	Control	Dilemma task second	Impersonal harm	Self-Beneficial	Inevitable harm	6	31.3127	-6.79683		6	44	Control	Dilemma task second	Immoral	4	9.69948
																																22	9	Control	Dilemma task second	Personal harm	Other-Beneficial	Avoidable harm	6	22.9281	-2.10956		6	45	Control	Dilemma task second	Immoral	4	3.39619
																																22	10	Control	Dilemma task second	Impersonal harm	Other-Beneficial	Avoidable harm	6	16.9234	-0.937667		6	46	Control	Dilemma task second	Immoral	4	8.55503
																																22	11	Control	Dilemma task second	Personal harm	Other-Beneficial	Avoidable harm	6	20.5876	-10		6	47	Control	Dilemma task second	Immoral	4	4.63696
																																22	12	Control	Dilemma task second	Impersonal harm	Other-Beneficial	Avoidable harm	6	31.9763	-8.82811		6	48	Control	Dilemma task second	Immoral	4	8.44269
																																22	13	Control	Dilemma task second	Personal harm	Other-Beneficial	Inevitable harm	6	30.0471	2.09827		6	49	Control	Dilemma task second	Immoral	4	2.74269
																																22	14	Control	Dilemma task second	Impersonal harm	Other-Beneficial	Inevitable harm	6	94.0011	4.84337		6	50	Control	Dilemma task second	Immoral	4	6.29484
																																22	15	Control	Dilemma task second	Personal harm	Other-Beneficial	Inevitable harm	6	30.1751	5.62737		6	51	Control	Dilemma task second	Immoral	4	6.77618
																																22	16	Control	Dilemma task second	Impersonal harm	Other-Beneficial	Inevitable harm	6	15.1999	5.62737		6	52	Control	Dilemma task second	Immoral	4	4.49976
																																23	1	Control	Dilemma task first	Personal harm	Self-Beneficial	Avoidable harm	4	45.7993	-2.8127		6	53	Control	Dilemma task second	Immoral	4	5.6066
																																23	2	Control	Dilemma task first	Impersonal harm	Self-Beneficial	Avoidable harm	4	67.947	-3.51583		6	54	Control	Dilemma task second	Immoral	4	4.21452
																																23	3	Control	Dilemma task first	Personal harm	Self-Beneficial	Avoidable harm	4	52.2669	1.31395		6	55	Control	Dilemma task second	Immoral	4	13.2422
																																23	4	Control	Dilemma task first	Impersonal harm	Self-Beneficial	Avoidable harm	4	39.5163	2.09827		6	56	Control	Dilemma task second	Immoral	4	6.18989
																																23	5	Control	Dilemma task first	Personal harm	Self-Beneficial	Inevitable harm	4	41.0511	-1.95331		6	57	Control	Dilemma task second	Immoral	4	4.54895
																																23	6	Control	Dilemma task first	Impersonal harm	Self-Beneficial	Inevitable harm	4	135.32	-0.390784		6	58	Control	Dilemma task second	Immoral	4	4.03354
																																23	7	Control	Dilemma task first	Personal harm	Self-Beneficial	Inevitable harm	4	91.6118	1.31395		6	59	Control	Dilemma task second	Immoral	4	4.14681
																																23	8	Control	Dilemma task first	Impersonal harm	Self-Beneficial	Inevitable harm	4	38.0822	1.54925		6	60	Control	Dilemma task second	Immoral	4	3.09175
																																23	9	Control	Dilemma task first	Personal harm	Other-Beneficial	Avoidable harm	4	23.068	-5.39055		7	1	Control	Dilemma task first	Moral	5	3.61672
																																23	10	Control	Dilemma task first	Impersonal harm	Other-Beneficial	Avoidable harm	4	68.6834	-8.98436		7	2	Control	Dilemma task first	Moral	5	7.99586
																																23	11	Control	Dilemma task first	Personal harm	Other-Beneficial	Avoidable harm	4	53.9929	0.764935		7	3	Control	Dilemma task first	Moral	5	5.22773
																																23	12	Control	Dilemma task first	Impersonal harm	Other-Beneficial	Avoidable harm	4	91.5675	0.372778		7	4	Control	Dilemma task first	Moral	5	5.1815
																																23	13	Control	Dilemma task first	Personal harm	Other-Beneficial	Inevitable harm	4	40.7115	-1.25017		7	5	Control	Dilemma task first	Moral	5	3.84513
																																23	14	Control	Dilemma task first	Impersonal harm	Other-Beneficial	Inevitable harm	4	129.117	1.70611		7	6	Control	Dilemma task first	Moral	5	6.65283
																																23	15	Control	Dilemma task first	Personal harm	Other-Beneficial	Inevitable harm	4	46.2777	4.45121		7	7	Control	Dilemma task first	Moral	5	3.899
																																23	16	Control	Dilemma task first	Impersonal harm	Other-Beneficial	Inevitable harm	4	48.4405	3.90219		7	8	Control	Dilemma task first	Moral	5	6.49417
																																24	1	Control	Dilemma task second	Personal harm	Self-Beneficial	Avoidable harm	6	24.0259	-3.90646		7	9	Control	Dilemma task first	Moral	5	3.51414
																																24	2	Control	Dilemma task second	Impersonal harm	Self-Beneficial	Avoidable harm	6	33.4717	2.64729		7	10	Control	Dilemma task first	Moral	5	7.49168
																																24	3	Control	Dilemma task second	Personal harm	Self-Beneficial	Avoidable harm	6	11.277	-3.90646		7	11	Control	Dilemma task first	Moral	5	7.6041
																																24	4	Control	Dilemma task second	Impersonal harm	Self-Beneficial	Avoidable harm	6	32.923	4.13748		7	12	Control	Dilemma task first	Moral	5	5.24422
																																24	5	Control	Dilemma task second	Personal harm	Self-Beneficial	Inevitable harm	6	28.8727	-9.53124		7	13	Control	Dilemma task first	Moral	5	2.63195
																																24	6	Control	Dilemma task second	Impersonal harm	Self-Beneficial	Inevitable harm	6	16.8172	-0.0782788		7	14	Control	Dilemma task first	Moral	5	17.8024
																																24	7	Control	Dilemma task second	Personal harm	Self-Beneficial	Inevitable harm	6	26.8912	-2.73457		7	15	Control	Dilemma task first	Moral	5	3.77422
																																24	8	Control	Dilemma task second	Impersonal harm	Self-Beneficial	Inevitable harm	6	11.1412	1.54925		7	16	Control	Dilemma task first	Moral	5	5.71852
																																24	9	Control	Dilemma task second	Personal harm	Other-Beneficial	Avoidable harm	6	7.48899	-10		7	17	Control	Dilemma task first	Moral	5	7.87194
																																24	10	Control	Dilemma task second	Impersonal harm	Other-Beneficial	Avoidable harm	6	29.2199	-9.14061		7	18	Control	Dilemma task first	Moral	5	3.20518
																																24	11	Control	Dilemma task second	Personal harm	Other-Beneficial	Avoidable harm	6	25.1847	-7.57809		7	19	Control	Dilemma task first	Moral	5	5.76229
																																24	12	Control	Dilemma task second	Impersonal harm	Other-Beneficial	Avoidable harm	6	12.0596	-3.90646		7	20	Control	Dilemma task first	Moral	5	3.13986
																																24	13	Control	Dilemma task second	Personal harm	Other-Beneficial	Inevitable harm	6	37.0984	4.6865		7	21	Control	Dilemma task first	Moral	5	5.02885
																																24	14	Control	Dilemma task second	Impersonal harm	Other-Beneficial	Inevitable harm	6	38.457	-0.00015259		7	22	Control	Dilemma task first	Moral	5	4.16636
																																24	15	Control	Dilemma task second	Personal harm	Other-Beneficial	Inevitable harm	6	11.8446	8.4509		7	23	Control	Dilemma task first	Moral	5	5.71069
																																24	16	Control	Dilemma task second	Impersonal harm	Other-Beneficial	Inevitable harm	6	33.0083	10		7	24	Control	Dilemma task first	Moral	5	4.81358
																																25	1	Cool	Dilemma task first	Personal harm	Self-Beneficial	Avoidable harm	3	26.9178	-7.42184		7	25	Control	Dilemma task first	Moral	5	3.11801
																																25	2	Cool	Dilemma task first	Impersonal harm	Self-Beneficial	Avoidable harm	3	104.138	-3.67208		7	26	Control	Dilemma task first	Moral	5	3.081
																																25	3	Cool	Dilemma task first	Personal harm	Self-Beneficial	Avoidable harm	3	85.7328	-7.42184		7	27	Control	Dilemma task first	Moral	5	6.42824
																																25	4	Cool	Dilemma task first	Impersonal harm	Self-Beneficial	Avoidable harm	3	30.8191	4.9218		7	28	Control	Dilemma task first	Moral	5	6.41327
																																25	5	Cool	Dilemma task first	Personal harm	Self-Beneficial	Inevitable harm	3	50.262	-10		7	29	Control	Dilemma task first	Moral	5	4.13879
																																25	6	Cool	Dilemma task first	Impersonal harm	Self-Beneficial	Inevitable harm	3	62.6192	-10		7	30	Control	Dilemma task first	Moral	5	3.74585
																																25	7	Cool	Dilemma task first	Personal harm	Self-Beneficial	Inevitable harm	3	63.9595	-10		7	31	Control	Dilemma task first	Immoral	5	3.60775
																																25	8	Cool	Dilemma task first	Impersonal harm	Self-Beneficial	Inevitable harm	3	57.9725	1.54925		7	32	Control	Dilemma task first	Immoral	5	8.82703
																																25	9	Cool	Dilemma task first	Personal harm	Other-Beneficial	Avoidable harm	3	46.1802	-8.67185		7	33	Control	Dilemma task first	Immoral	5	6.35191
																																25	10	Cool	Dilemma task first	Impersonal harm	Other-Beneficial	Avoidable harm	3	45.9358	-7.42184		7	34	Control	Dilemma task first	Immoral	5	6.24841
																																25	11	Cool	Dilemma task first	Personal harm	Other-Beneficial	Avoidable harm	3	33.1143	-8.55467		7	35	Control	Dilemma task first	Immoral	5	3.36028
																																25	12	Cool	Dilemma task first	Impersonal harm	Other-Beneficial	Avoidable harm	3	44.9786	-10		7	36	Control	Dilemma task first	Immoral	5	9.95344
																																25	13	Cool	Dilemma task first	Personal harm	Other-Beneficial	Inevitable harm	3	43.492	-6.64057		7	37	Control	Dilemma task first	Immoral	5	4.34111
																																25	14	Cool	Dilemma task first	Impersonal harm	Other-Beneficial	Inevitable harm	3	155.699	1.94141		7	38	Control	Dilemma task first	Immoral	5	5.69249
																																25	15	Cool	Dilemma task first	Personal harm	Other-Beneficial	Inevitable harm	3	69.1157	2.72572		7	39	Control	Dilemma task first	Immoral	5	3.23595
																																25	16	Cool	Dilemma task first	Impersonal harm	Other-Beneficial	Inevitable harm	3	73.5999	1.54925		7	40	Control	Dilemma task first	Immoral	5	2.51074
																																26	1	Cool	Dilemma task second	Personal harm	Self-Beneficial	Avoidable harm	3	46.9363	-4.84398		7	41	Control	Dilemma task first	Immoral	5	5.68058
																																26	2	Cool	Dilemma task second	Impersonal harm	Self-Beneficial	Avoidable harm	3	40.7498	0.137484		7	42	Control	Dilemma task first	Immoral	5	2.19668
																																26	3	Cool	Dilemma task second	Personal harm	Self-Beneficial	Avoidable harm	3	29.4272	-5.07805		7	43	Control	Dilemma task first	Immoral	5	5.18641
																																26	4	Cool	Dilemma task second	Impersonal harm	Self-Beneficial	Avoidable harm	3	42.2282	-0.0782788		7	44	Control	Dilemma task first	Immoral	5	6.69648
																																26	5	Cool	Dilemma task second	Personal harm	Self-Beneficial	Inevitable harm	3	17.9498	-10		7	45	Control	Dilemma task first	Immoral	5	1.70878
																																26	6	Cool	Dilemma task second	Impersonal harm	Self-Beneficial	Inevitable harm	3	32.9391	-5.07805		7	46	Control	Dilemma task first	Immoral	5	10.0447
																																26	7	Cool	Dilemma task second	Personal harm	Self-Beneficial	Inevitable harm	3	30.4861	-10		7	47	Control	Dilemma task first	Immoral	5	3.09628
																																26	8	Cool	Dilemma task second	Impersonal harm	Self-Beneficial	Inevitable harm	3	19.9406	10		7	48	Control	Dilemma task first	Immoral	5	4.1004
																																26	9	Cool	Dilemma task second	Personal harm	Other-Beneficial	Avoidable harm	3	19.1063	-10		7	49	Control	Dilemma task first	Immoral	5	4.48535
																																26	10	Cool	Dilemma task second	Impersonal harm	Other-Beneficial	Avoidable harm	3	18.5372	-10		7	50	Control	Dilemma task first	Immoral	5	2.80006
																																26	11	Cool	Dilemma task second	Personal harm	Other-Beneficial	Avoidable harm	3	30.5968	-4.84398		7	51	Control	Dilemma task first	Immoral	5	8.25788
																																26	12	Cool	Dilemma task second	Impersonal harm	Other-Beneficial	Avoidable harm	3	21.8725	-10		7	52	Control	Dilemma task first	Immoral	5	2.2986
																																26	13	Cool	Dilemma task second	Personal harm	Other-Beneficial	Inevitable harm	3	41.4153	-5.46868		7	53	Control	Dilemma task first	Immoral	5	5.57217
																																26	14	Cool	Dilemma task second	Impersonal harm	Other-Beneficial	Inevitable harm	3	52.0745	10		7	54	Control	Dilemma task first	Immoral	5	4.49215
																																26	15	Cool	Dilemma task second	Personal harm	Other-Beneficial	Inevitable harm	3	28.1043	-5.07805		7	55	Control	Dilemma task first	Immoral	5	4.47228
																																26	16	Cool	Dilemma task second	Impersonal harm	Other-Beneficial	Inevitable harm	3	42.5922	-0.312657		7	56	Control	Dilemma task first	Immoral	5	3.58082
																																27	1	Cool	Dilemma task first	Personal harm	Self-Beneficial	Avoidable harm	5	32.494	-10		7	57	Control	Dilemma task first	Immoral	5	6.79547
																																27	2	Cool	Dilemma task first	Impersonal harm	Self-Beneficial	Avoidable harm	5	52.3458	-4.84398		7	58	Control	Dilemma task first	Immoral	5	6.57105
																																27	3	Cool	Dilemma task first	Personal harm	Self-Beneficial	Avoidable harm	5	25.4478	-9.6875		7	59	Control	Dilemma task first	Immoral	5	2.4633
																																27	4	Cool	Dilemma task first	Impersonal harm	Self-Beneficial	Avoidable harm	5	47.4613	-4.84398		7	60	Control	Dilemma task first	Immoral	5	3.26522
																																27	5	Cool	Dilemma task first	Personal harm	Self-Beneficial	Inevitable harm	5	31.2145	-5.07805		8	1	Control	Dilemma task second	Moral	5	7.32819
																																27	6	Cool	Dilemma task first	Impersonal harm	Self-Beneficial	Inevitable harm	5	63.7155	-6.95308		8	2	Control	Dilemma task second	Moral	5	4.69442
																																27	7	Cool	Dilemma task first	Personal harm	Self-Beneficial	Inevitable harm	5	19.6744	-5.07805		8	3	Control	Dilemma task second	Moral	5	8.00491
																																27	8	Cool	Dilemma task first	Impersonal harm	Self-Beneficial	Inevitable harm	5	43.7414	2.1178		8	4	Control	Dilemma task second	Moral	5	3.31886
																																27	9	Cool	Dilemma task first	Personal harm	Other-Beneficial	Avoidable harm	5	16.3397	-10		8	5	Control	Dilemma task second	Moral	5	2.48023
																																27	10	Cool	Dilemma task first	Impersonal harm	Other-Beneficial	Avoidable harm	5	29.4283	-7.96872		8	6	Control	Dilemma task second	Moral	5	3.68598
																																27	11	Cool	Dilemma task first	Personal harm	Other-Beneficial	Avoidable harm	5	15.8332	-10		8	7	Control	Dilemma task second	Moral	5	12.8962
																																27	12	Cool	Dilemma task first	Impersonal harm	Other-Beneficial	Avoidable harm	5	28.6806	-10		8	8	Control	Dilemma task second	Moral	5	6.48618
																																27	13	Cool	Dilemma task first	Personal harm	Other-Beneficial	Inevitable harm	5	40.6816	-2.10956		8	9	Control	Dilemma task second	Moral	5	4.00435
																																27	14	Cool	Dilemma task first	Impersonal harm	Other-Beneficial	Inevitable harm	5	46.5614	-0.00015259		8	10	Control	Dilemma task second	Moral	5	5.47522
																																27	15	Cool	Dilemma task first	Personal harm	Other-Beneficial	Inevitable harm	5	47.241	-2.96895		8	11	Control	Dilemma task second	Moral	5	3.64843
																																27	16	Cool	Dilemma task first	Impersonal harm	Other-Beneficial	Inevitable harm	5	29.6829	-0.00015259		8	12	Control	Dilemma task second	Moral	5	4.28068
																																28	1	Cool	Dilemma task second	Personal harm	Self-Beneficial	Avoidable harm	5	17.7143	3.90219		8	13	Control	Dilemma task second	Moral	5	10.4274
																																28	2	Cool	Dilemma task second	Impersonal harm	Self-Beneficial	Avoidable harm	5	38.9357	3.74533		8	14	Control	Dilemma task second	Moral	5	8.9808
																																28	3	Cool	Dilemma task second	Personal harm	Self-Beneficial	Avoidable harm	5	13.4874	-6.24994		8	15	Control	Dilemma task second	Moral	5	16.0987
																																28	4	Cool	Dilemma task second	Impersonal harm	Self-Beneficial	Avoidable harm	5	49.603	-6.87495		8	16	Control	Dilemma task second	Moral	5	4.39594
																																28	5	Cool	Dilemma task second	Personal harm	Self-Beneficial	Inevitable harm	5	39.283	-1.99237		8	17	Control	Dilemma task second	Moral	5	2.95148
																																28	6	Cool	Dilemma task second	Impersonal harm	Self-Beneficial	Inevitable harm	5	23.482	-3.43771		8	18	Control	Dilemma task second	Moral	5	2.2099
																																28	7	Cool	Dilemma task second	Personal harm	Self-Beneficial	Inevitable harm	5	26.3017	1.70611		8	19	Control	Dilemma task second	Moral	5	10.5643
																																28	8	Cool	Dilemma task second	Impersonal harm	Self-Beneficial	Inevitable harm	5	47.566	-0.859541		8	20	Control	Dilemma task second	Moral	5	8.13473
																																28	9	Cool	Dilemma task second	Personal harm	Other-Beneficial	Avoidable harm	5	20.6788	-8.43748		8	21	Control	Dilemma task second	Moral	5	3.63111
																																28	10	Cool	Dilemma task second	Impersonal harm	Other-Beneficial	Avoidable harm	5	23.4086	-8.43748		8	22	Control	Dilemma task second	Moral	5	8.83183
																																28	11	Cool	Dilemma task second	Personal harm	Other-Beneficial	Avoidable harm	5	24.2627	-6.87495		8	23	Control	Dilemma task second	Moral	5	10.6448
																																28	12	Cool	Dilemma task second	Impersonal harm	Other-Beneficial	Avoidable harm	5	13.4772	-4.45335		8	24	Control	Dilemma task second	Moral	5	3.61361
																																28	13	Cool	Dilemma task second	Personal harm	Other-Beneficial	Inevitable harm	5	12.0088	-6.24994		8	25	Control	Dilemma task second	Moral	5	3.84233
																																28	14	Cool	Dilemma task second	Impersonal harm	Other-Beneficial	Inevitable harm	5	76.9524	-8.28122		8	26	Control	Dilemma task second	Moral	5	3.15801
																																28	15	Cool	Dilemma task second	Personal harm	Other-Beneficial	Inevitable harm	5	35.8416	2.84321		8	27	Control	Dilemma task second	Moral	5	15.1151
																																28	16	Cool	Dilemma task second	Impersonal harm	Other-Beneficial	Inevitable harm	5	26.8526	-6.09369		8	28	Control	Dilemma task second	Moral	5	17.2298
																																29	1	Cool	Dilemma task first	Personal harm	Self-Beneficial	Avoidable harm	2	82.9289	-7.89059		8	29	Control	Dilemma task second	Moral	5	4.55495
																																29	2	Cool	Dilemma task first	Impersonal harm	Self-Beneficial	Avoidable harm	2	92.4017	0.843366		8	30	Control	Dilemma task second	Moral	5	4.44495
																																29	3	Cool	Dilemma task first	Personal harm	Self-Beneficial	Avoidable harm	2	33.0501	-10		8	31	Control	Dilemma task second	Immoral	5	3.77417
																																29	4	Cool	Dilemma task first	Impersonal harm	Self-Beneficial	Avoidable harm	2	99.4251	-7.73434		8	32	Control	Dilemma task second	Immoral	5	17.542
																																29	5	Cool	Dilemma task first	Personal harm	Self-Beneficial	Inevitable harm	2	37.1525	-10		8	33	Control	Dilemma task second	Immoral	5	4.42542
																																29	6	Cool	Dilemma task first	Impersonal harm	Self-Beneficial	Inevitable harm	2	88.0096	-10		8	34	Control	Dilemma task second	Immoral	5	9.05081
																																29	7	Cool	Dilemma task first	Personal harm	Self-Beneficial	Inevitable harm	2	31.8058	-10		8	35	Control	Dilemma task second	Immoral	5	5.10517
																																29	8	Cool	Dilemma task first	Impersonal harm	Self-Beneficial	Inevitable harm	2	45.841	-10		8	36	Control	Dilemma task second	Immoral	5	8.14233
																																29	9	Cool	Dilemma task first	Personal harm	Other-Beneficial	Avoidable harm	2	35.9793	-10		8	37	Control	Dilemma task second	Immoral	5	15.9409
																																29	10	Cool	Dilemma task first	Impersonal harm	Other-Beneficial	Avoidable harm	2	30.8305	-10		8	38	Control	Dilemma task second	Immoral	5	6.49625
																																29	11	Cool	Dilemma task first	Personal harm	Other-Beneficial	Avoidable harm	2	41.253	-10		8	39	Control	Dilemma task second	Immoral	5	11.5358
																																29	12	Cool	Dilemma task first	Impersonal harm	Other-Beneficial	Avoidable harm	2	49.6025	-10		8	40	Control	Dilemma task second	Immoral	5	4.67389
																																29	13	Cool	Dilemma task first	Personal harm	Other-Beneficial	Inevitable harm	2	22.5163	8.99992		8	41	Control	Dilemma task second	Immoral	5	15.5115
																																29	14	Cool	Dilemma task first	Impersonal harm	Other-Beneficial	Inevitable harm	2	121.34	8.60777		8	42	Control	Dilemma task second	Immoral	5	5.25914
																																29	15	Cool	Dilemma task first	Personal harm	Other-Beneficial	Inevitable harm	2	43.6766	6.96071		8	43	Control	Dilemma task second	Immoral	5	8.38683
																																29	16	Cool	Dilemma task first	Impersonal harm	Other-Beneficial	Inevitable harm	2	38.4236	10		8	44	Control	Dilemma task second	Immoral	5	13.3272
																																30	1	Cool	Dilemma task second	Personal harm	Self-Beneficial	Avoidable harm	6	10.5381	-10		8	45	Control	Dilemma task second	Immoral	5	3.37513
																																30	2	Cool	Dilemma task second	Impersonal harm	Self-Beneficial	Avoidable harm	6	48.1194	-10		8	46	Control	Dilemma task second	Immoral	5	7.00077
																																30	3	Cool	Dilemma task second	Personal harm	Self-Beneficial	Avoidable harm	6	16.4967	-10		8	47	Control	Dilemma task second	Immoral	5	4.96193
																																30	4	Cool	Dilemma task second	Impersonal harm	Self-Beneficial	Avoidable harm	6	52.9337	-5.85931		8	48	Control	Dilemma task second	Immoral	5	13.4608
																																30	5	Cool	Dilemma task second	Personal harm	Self-Beneficial	Inevitable harm	6	20.6197	-6.64057		8	49	Control	Dilemma task second	Immoral	5	9.31419
																																30	6	Cool	Dilemma task second	Impersonal harm	Self-Beneficial	Inevitable harm	6	34.3107	-5.07805		8	50	Control	Dilemma task second	Immoral	5	8.78581
																																30	7	Cool	Dilemma task second	Personal harm	Self-Beneficial	Inevitable harm	6	12.0364	-10		8	51	Control	Dilemma task second	Immoral	5	14.3778
																																30	8	Cool	Dilemma task second	Impersonal harm	Self-Beneficial	Inevitable harm	6	32.4743	6.17639		8	52	Control	Dilemma task second	Immoral	5	6.93029
																																30	9	Cool	Dilemma task second	Personal harm	Other-Beneficial	Avoidable harm	6	22.0126	-4.84398		8	53	Control	Dilemma task second	Immoral	5	13.2683
																																30	10	Cool	Dilemma task second	Impersonal harm	Other-Beneficial	Avoidable harm	6	19.036	-4.37522		8	54	Control	Dilemma task second	Immoral	5	16.2131
																																30	11	Cool	Dilemma task second	Personal harm	Other-Beneficial	Avoidable harm	6	9.24109	-10		8	55	Control	Dilemma task second	Immoral	5	10.088
																																30	12	Cool	Dilemma task second	Impersonal harm	Other-Beneficial	Avoidable harm	6	54.8634	-5.85931		8	56	Control	Dilemma task second	Immoral	5	8.3918
																																30	13	Cool	Dilemma task second	Personal harm	Other-Beneficial	Inevitable harm	6	43.7478	-8.90623		8	57	Control	Dilemma task second	Immoral	5	2.58238
																																30	14	Cool	Dilemma task second	Impersonal harm	Other-Beneficial	Inevitable harm	6	25.5185	10		8	58	Control	Dilemma task second	Immoral	5	8.43006
																																30	15	Cool	Dilemma task second	Personal harm	Other-Beneficial	Inevitable harm	6	13.0211	10		8	59	Control	Dilemma task second	Immoral	5	4.08814
																																30	16	Cool	Dilemma task second	Impersonal harm	Other-Beneficial	Inevitable harm	6	36.04	10		8	60	Control	Dilemma task second	Immoral	5	4.23582
[truncated: 2,400 more rows]
[truncated: 1 more columns]

## Sheet: Experiment 4
Basic information						Rating	Dilemma factor								Reaction time		Manipulation check								Stimulus-level data for GLMM
							Personal harm				Impersonal harm
[truncated: 1,091 more rows]

## Sheet: Meta-analysis
Experiment 1				Experiment 2				Experiment 3				Experiment 4
[truncated: 166 more rows]

[truncated: 1 more sheets: Original stimuli ID]
